# Supplementary material for: Stream Vulnerability to Widespread and Emergent Stressors: A Focus on Unconventional Oil and Gas
Source: PLoS One. 2015 Sep 23;10(9):e0137416. doi: 10.1371/journal.pone.0137416 (PMC4580492; doi:10.1371/journal.pone.0137416)
Supplement: S1 Table — Latitude, longitude, direction of bore (horizontal, vertical, directional), well type or class (gas, oil, etc), spud date and status (active or not) were included in the dataset and used to summarize well points. (XLSX) [file pone.0137416.s001.xlsx]

## Sheet: Sheet1
State	data access location*	date accessed
Arkansas	http://www.aogc.state.ar.us/	2013-07-23
Colorado	http://www.drillinginfo.com/frameInfo.jsp	2013-12-14
Kentucky	http://kgs.uky.edu/kgsweb/DataSearching/oilsearch.asp	2013-11-21
Maryland	http://www.mde.maryland.gov/programs/Land/mining/Non%20Coal%20Mining/Pages/Programs/LandPrograms/Mining/MOG/index.aspx	2013-11-20
Montana	http://www.bogc.dnrc.mt.gov/	2013-12-05
New York	http://www.dec.ny.gov/cfmx/extapps/GasOil/search/wells/index.cfm	2013-11-27
North Dakota	http://denr.sd.gov/des/og/oghome.aspx	2013-12-15
Ohio	http://oilandgas.ohiodnr.gov/industry/rbdms	2013-11-22
Pennsylvania	http://www.depreportingservices.state.pa.us/ReportServer/Pages/ReportViewer.aspx?/Oil_Gas/Spud_External_Data	2013-11-27
Texas	http://fileserver.drillinginfo.com/content/WebHelp/Maps/Well_status_and_types.htm	2013-12-13
Utah	http://mapserv.utah.gov/oilgasmining/	2013-11-29
West Virginia	https://apps.dep.wv.gov/oog/permitsearch_new.cfm for horizontal and vertical wells	2013-11-27
Wyoming	http://wogcc.state.wy.us/	2013-12-09
*Gas well records were accessed from each state from January 2000 to January 2013. Latitude, longitude, direction of bore (Horizontal, Vertical, Directional), well type or class (Gas, Oil, etc), spud date and status (active or not) were included in the dataset and used to summarize well points.
