# Supplementary material for: Stream Vulnerability to Widespread and Emergent Stressors: A Focus on Unconventional Oil and Gas
Source: PLoS One. 2015 Sep 23;10(9):e0137416. doi: 10.1371/journal.pone.0137416 (PMC4580492; doi:10.1371/journal.pone.0137416)
Supplement: S2 Table — Descriptive statistics show unique characteristics of the ten cluster groups. (XLSX) [file pone.0137416.s002.xlsx]

## Sheet: clusters10_stats_v2
Supplemental document 2. Cluster analysis summary statistics.
Cluster medoids (most representative HUCs for each cluster)
	Cluster	HUC	Catchment area	Precipitation	Soil erodiblity	% Loose sediment	Slope	Stream Density	Well density (vertical and non-vertical	Mine density	Dam density	% Crop	% Forest + % Grassland	% Impervious	% Wetland
	1	090100080801	91.2831	446.512	0.342577	0.780728	1.77569	0.495399	0	0	0	0.64284	25.1329	0.29123	2.38994
	2	101302010107	73.2292	373.546	0.256105	0	3.97285	1.39104	0	0	0	2.72585	73.7738	0.295395	0.458406
	3	020401040103	69.9565	1234.39	0.286273	0	7.87391	0.659912	0	0	0.057178	8.33773	78.6397	0.736049	2.3199
	4	041401010301	89.4724	984.926	0.31636	0	3.84207	0.787513	0	0	0	21.9362	39.3699	0.640281	12.8426
	5	101301010805	103.663	440.792	0.312942	50.6269	3.66607	0.906007	0	0	0.02894	8.00344	56.6222	0.148149	5.4563
	6	120901010308	120.401	656.07	0.28151	9.48261	1.59893	0.59716	0	0	0.008306	0.198088	88.9303	0.230118	0
	7	050301010303	83.8982	941.08	0.273592	0	10.0377	0.698519	0.119192	0.035758	0.023838	0.507435	28.633	23.6783	0
	8	050100061103	97.4179	1088.4	0.282256	0	11.9984	0.936284	2.04274	0.02053	0	18.5443	69.9166	0.412059	0
	9	050400010602	71.749	1007.58	0.337273	0	6.74452	0.734282	0.181187	0.013937	0.013937	23.8564	49.8727	0.622725	0.909353
	10	050500070606	84.7212	1215.67	0.285869	0	16.1032	0.78112	0.0236068	0	0	6.97897	81.7474	0.77014	0.005311
Cluster statistics (variable stats per cluster)
Variable: Catchmen area
	Cluster	n HUC12s	mean	sd	median	min	max	range
	1	507	98.4107	39.1463	95.8251	12.0442	326.236	314.192
	2	488	70.2347	26.3101	67.0769	0.855179	173.558	172.703
	3	412	80.3541	31.3006	74.1258	22.1575	180.272	158.115
	4	351	81.8139	35.7868	73.8787	2.90881	231.028	228.12
	5	280	108.889	41.8731	104.675	21.4236	419.745	398.321
	6	997	124.15	44.2921	122.248	33.2805	792.133	758.852
	7	163	78.6194	30.4768	76.312	17.1794	179.443	162.264
	8	261	101.926	37.3226	100.929	15.0107	200.469	185.459
	9	1217	77.9992	30.7488	72.7545	19.9207	245.04	225.119
	10	1245	91.0192	31.9833	89.3505	19.2922	222.632	203.339
Variable: Average 30 year precipitation
	Cluster	n HUC12s	mean	sd	median	min	max	range
	1	507	445.815	151.477	416.114	312.386	1034.71	722.321
	2	488	436.493	193.612	403.946	170.643	1344.98	1174.33
	3	412	1050.7	190.522	1081.8	322.6	1565.14	1242.53
	4	351	959.404	296.647	1027.92	298.9	1502.99	1204.09
	5	280	645.27	314.536	582.81	196.835	1302.74	1105.9
	6	997	528.639	245.074	433.317	0	1240.33	1240.33
	7	163	979.965	77.2314	980.379	387.215	1232.71	845.499
	8	261	941.559	335.231	1072.21	188.595	1324.91	1136.32
	9	1217	1040.59	128.195	1030.39	281.455	1357.82	1076.36
	10	1245	1137.55	142.442	1140.53	484.153	1633.93	1149.78
Variable: Soil erodibility
	Cluster	n HUC12s	mean	sd	median	min	max	range
	1	507	0.33069	0.0415031	0.34067	0.180419	0.489931	0.309512
	2	488	0.262093	0.0476223	0.253142	0.147411	0.38	0.232589
	3	412	0.293102	0.0463658	0.287484	0.155687	0.462075	0.306388
	4	351	0.308697	0.0516088	0.302517	0.071966	0.570749	0.498783
	5	280	0.27677	0.045314	0.270116	0.171237	0.418748	0.247511
	6	997	0.266984	0.0437374	0.269437	0	0.379342	0.379342
	7	163	0.305822	0.0696204	0.303397	0.104395	0.459298	0.354903
	8	261	0.292847	0.047723	0.289094	0.19359	0.507874	0.314284
	9	1217	0.336844	0.0637923	0.31404	0.055864	0.51709	0.461226
	10	1245	0.26643	0.0354947	0.265545	0	0.425037	0.425037
Variable: % Loose sediment
	Cluster	n HUC12s	mean	sd	median	min	max	range
	1	507	2.92052	5.73913	0	0	29.9142	29.9142
	2	488	2.8366	5.97867	0	0	38.7442	38.7442
	3	412	1.72587	5.0918	0	0	34.0206	34.0206
	4	351	1.65675	5.37161	0	0	30.5862	30.5862
	5	280	59.3801	20.1315	54.8381	25.9975	100.004	74.0067
	6	997	8.42883	9.5555	5.29827	0	46.7374	46.7374
	7	163	3.3606	8.50704	0	0	43.7664	43.7664
	8	261	2.24382	7.51084	0	0	68.4574	68.4574
	9	1217	0.728521	3.62668	0	0	37.6409	37.6409
	10	1245	0.66542	3.11092	0	0	36.2853	36.2853
Variable: Catchment slope
	Cluster	n HUC12s	mean	sd	median	min	max	range
	1	507	2.08314	1.11017	2.05626	0.344969	7.73054	7.38557
	2	488	4.69444	3.45591	3.47665	0.391542	22.9155	22.524
	3	412	8.11493	4.35785	8.00272	0.747396	27.9408	27.1934
	4	351	3.54124	2.76485	2.84523	0.405901	16.0169	15.611
	5	280	3.57676	3.4121	2.74893	0.268277	21.889	21.6207
	6	997	4.2831	2.7666	3.51535	0.62658	20.3956	19.769
	7	163	3.96389	3.42815	2.33786	0.459343	14.4936	14.0343
	8	261	8.17486	4.81174	8.5157	1.49819	28.3131	26.8149
	9	1217	6.91239	3.57668	7.11669	0.481465	24.6343	24.1528
	10	1245	16.4617	5.89745	15.4517	2.40923	37.6747	35.2655
Variable: Stream density
	Cluster	n HUC12s	mean	sd	median	min	max	range
	1	507	0.538111	0.299539	0.508291	0.00697189	1.61185	1.60488
	2	488	1.76271	2.31563	1.38369	0.572416	40.9273	40.3548
	3	412	0.73085	0.252121	0.719807	0	2.19542	2.19542
	4	351	0.821629	0.338643	0.814645	0.015908	3.67937	3.66346
	5	280	0.716412	0.521711	0.63609	0.00503568	4.58266	4.57762
	6	997	0.49705	0.263382	0.478978	0	1.21305	1.21305
	7	163	0.700569	0.324756	0.662051	0.135712	3.09837	2.96266
	8	261	0.785217	0.321086	0.779868	0	2.62779	2.62779
	9	1217	0.836657	0.257757	0.815667	0.104267	2.71716	2.61289
	10	1245	0.785157	0.201769	0.79398	0	1.89371	1.89371
Variable: Well density (vertical and non-vertical)
	Cluster	n HUC12s	mean	sd	median	min	max	range
	1	507	0.0485314	0.145446	0	0	1.12718	1.12718
	2	488	0.0522857	0.147346	0	0	1.12103	1.12103
	3	412	0.0759412	0.214758	0	0	2.21949	2.21949
	4	351	0.0245206	0.09476	0	0	0.723204	0.723204
	5	280	0.117762	0.294396	0	0	1.59277	1.59277
	6	997	0.0759628	0.19893	0	0	1.55664	1.55664
	7	163	0.166074	0.366568	0	0	1.98654	1.98654
	8	261	2.33757	1.57192	1.87767	0.965255	15.2275	14.2623
	9	1217	0.150899	0.245122	0.0219491	0	1.38316	1.38316
	10	1245	0.130891	0.225109	0.0115845	0	1.17405	1.17405
Variable: Mine density
	Cluster	n HUC12s	mean	sd	median	min	max	range
	1	507	0.00224532	0.00809537	0	0	0.095451	0.095451
	2	488	0.00714607	0.0186042	0	0	0.154537	0.154537
	3	412	0.00779686	0.0164703	0	0	0.109157	0.109157
	4	351	0.0121452	0.0231426	0	0	0.165597	0.165597
	5	280	0.00607884	0.0137669	0	0	0.086275	0.086275
	6	997	0.00770554	0.0187726	0	0	0.200677	0.200677
	7	163	0.0328101	0.0594001	0.010563	0	0.391918	0.391918
	8	261	0.0245852	0.0771774	0	0	0.627135	0.627135
	9	1217	0.0239519	0.0489685	0	0	0.568037	0.568037
	10	1245	0.00550179	0.0135411	0	0	0.173199	0.173199
Variable: Dam density
	Cluster	n HUC12s	mean	sd	median	min	max	range
	1	507	0.00410554	0.00769452	0	0	0.043218	0.043218
	2	488	0.00608055	0.0115083	0	0	0.06387	0.06387
	3	412	0.061303	0.0298262	0.0542775	0.019618	0.239049	0.219431
	4	351	0.00785143	0.0131305	0	0	0.097178	0.097178
	5	280	0.023166	0.0446926	0.00771	0	0.320236	0.320236
	6	997	0.00809959	0.0113819	0	0	0.06024	0.06024
	7	163	0.0230619	0.0224192	0.017028	0	0.121332	0.121332
	8	261	0.0115566	0.0171116	0.004988	0	0.102519	0.102519
	9	1217	0.0116526	0.0140615	0.008486	0	0.079277	0.079277
	10	1245	0.00479558	0.00781315	0	0	0.039242	0.039242
Variable: % Crop
	Cluster	n HUC12s	mean	sd	median	min	max	range
	1	507	3.41933	4.90082	1.22041	0	26.6409	26.6409
	2	488	3.30654	5.99677	0.349956	0	51.3304	51.3304
	3	412	9.7999	8.85089	8.09436	0	36.2781	36.2781
	4	351	17.5272	10.8817	17.7674	0	55.0177	55.0177
	5	280	10.1687	11.3649	6.76777	0	59.1776	59.1776
	6	997	1.38654	3.07025	0.081492	0	33.344	33.344
	7	163	3.92158	4.60033	2.60347	0	27.1822	27.1822
	8	261	11.7547	11.0539	10.6988	0	50.2391	50.2391
	9	1217	22.1435	9.91071	21.1985	0	68.6474	68.6474
	10	1245	6.94579	5.95035	5.7604	0	27.7766	27.7766
Variable: % forest + % grassland
	Cluster	n HUC12s	mean	sd	median	min	max	range
	1	507	28.8249	17.4529	27.8453	1.10171	77.3407	76.239
	2	488	70.462	28.0922	82.4313	0	100	100
	3	412	69.1189	16.617	71.2171	9.89761	99.638	89.7404
	4	351	40.6517	19.7008	39.87	1.74181	87.214	85.4722
	5	280	63.0447	25.2103	68.1842	0.14701	99.7367	99.5897
	6	997	86.7374	14.7942	92.0494	10.0176	100	89.9824
	7	163	22.6643	13.5019	20.8202	0.028046	61.0516	61.0236
	8	261	73.4248	18.0648	71.7794	26.1726	99.8983	73.7257
	9	1217	49.9945	17.1377	51.3603	5.5969	99.8536	94.2567
	10	1245	83.7356	9.92714	85.1112	41.7695	99.6856	57.916
Variable: % Impervious
	Cluster	n HUC12s	mean	sd	median	min	max	range
	1	507	0.530666	0.931942	0.315431	0.035205	11.7787	11.7435
	2	488	0.350426	0.585629	0.226786	0.01749	8.67082	8.65333
	3	412	1.7737	2.57704	0.646492	0.019447	12.5764	12.557
	4	351	1.29221	2.03861	0.572835	0.000326	15.3888	15.3885
	5	280	0.845964	1.64202	0.30467	0.024945	11.5314	11.5065
	6	997	0.401649	0.807056	0.214894	0.015027	10.7199	10.7049
	7	163	24.705	10.2403	23.5021	11.258	55.9211	44.6631
	8	261	1.30129	1.89	0.578811	0.045289	12.1354	12.0901
	9	1217	1.61517	2.09829	0.797612	0.045871	11.8058	11.76
	10	1245	0.739057	1.09441	0.377449	0.000468	10.7925	10.792
Variable: % Wetland
	Cluster	n HUC12s	mean	sd	median	min	max	range
	1	507	2.89622	2.35183	2.30911	0	10.6417	10.6417
	2	488	1.21164	1.76235	0.570681	0	14.482	14.482
	3	412	2.21151	2.98807	0.931664	0	17.997	17.997
	4	351	13.7007	6.4369	11.9725	5.73638	45.6549	39.9186
	5	280	4.96352	5.44693	3.01902	0	23.1132	23.1132
	6	997	0.859359	1.45647	0.272795	0	11.0852	11.0852
	7	163	1.85724	2.41543	0.708146	0	11.5679	11.5679
	8	261	0.520112	1.0405	0.082612	0	8.98096	8.98096
	9	1217	1.50225	1.90662	0.557473	0	8.57278	8.57278
	10	1245	0.517347	1.25781	0.039473	0	10.4646	10.4646
