# Supplementary material for: Stream Vulnerability to Widespread and Emergent Stressors: A Focus on Unconventional Oil and Gas
Source: PLoS One. 2015 Sep 23;10(9):e0137416. doi: 10.1371/journal.pone.0137416 (PMC4580492; doi:10.1371/journal.pone.0137416)
Supplement: S3 Table — (XLSX) [file pone.0137416.s003.xlsx]

## Sheet: ranks
OBJECTID	HUC12	Shale play	State	Catchment name	Catchment area (km2)	Average elevation in each HUC12 (m)	Average slope in each HUC12 (percent)	Precipitation (mm)	Soil erodibility factor (k factor)	Flowline density (km/km2)	% Wetlands	% Forest + % Grassland	% Loose sediment	Well density (vertical, wells/km2)	Mean distance of vertical wells to flowlines (m)	Well density (non-vertical, wells/km2)	Mean distance of non-vertical wells to flowlines (m)	Dam Density (#/km2)	Mine Density (#/km2)	Road density (km/km2)	% Impervious	% Pasture	% Crop
3423	090100030106	Bakken	ND	NA	36.2112	501.811	1.13897	465.135	0.346295	0.794221	8.3878	9.20049	0	0	0	0	0	0	0	1.21313	0.280886	59.4453	15.0931
3437	090100030502	Bakken	ND	NA	54.74	456.779	0.535806	433.104	0.197479	1.0798	8.23578	65.8616	82.8438	0	0	0	0	0.018268	0	2.07275	0.249277	8.05327	13.3032
3449	090100030801	Bakken	CN,ND	NA	1.35057	468.044	0.648543	344.462	0.363856	27.8346	0.73187	13.0406	0	0	0	0	0	0	0	0.616882	0.199601	81.9694	0
3465	090100031003	Bakken	ND	NA	91.9596	465.219	0.453143	340.993	0.265416	0.13273	10.8574	12.9291	0	0.065246	276.57	0.0761204	2298.12	0	0	0.265005	0.500891	57.8258	13.5143
3466	090100031004	Bakken	ND	NA	81.7821	455.909	0.618227	364.896	0.269541	0.0905523	10.7005	13.8301	0	0.0244552	214.99	0	0	0	0	0.80904	0.39952	60.7115	9.50217
3468	090100031608	Bakken	CN,ND	NA	34.0682	460.179	0.365338	458.338	0.222261	0.718735	18.0356	11.7903	43.0577	0	0	0	0	0.029353	0	0.992324	0.19227	45.0162	21.7367
3471	090100032202	Bakken	CN,ND	NA	14.2314	454.036	0.750099	361.788	0.277046	4.79105	10.2194	15.9805	0	0	0	0	0	0	0	0.775735	0.612661	58.5657	9.45425
3473	090100032204	Bakken	CN,ND	NA	50.897	458.707	0.562365	436.77	0.38	0.836155	2.5949	9.12725	0	0	0	0	0	0	0	0.903493	0.250893	82.8705	0.574875
3474	090100032205	Bakken	CN,ND	NA	23.9154	462.98	0.45798	470.842	0.241131	1.55493	3.86352	9.55534	0	0.0418141	3391.36	0.0418141	3961.83	0	0	0.920467	0.208412	81.4536	0.632007
3526	090100050302	Bakken	CN,ND	NA	6.64112	500.91	0.565756	456.756	0.377032	5.5367	5.21692	31.9232	34.9824	0.150577	571.357	0	0	0	0	1.04307	0.444655	47.2226	10.8528
3545	090100050702	Bakken	ND	NA	54.0511	482.988	0.983364	383.804	0.298804	0.554873	1.75491	2.05961	0	0	0	0	0	0	0	0.598442	0.676873	77.5092	12.0962
3550	090100050707	Bakken	ND	NA	40.003	460.398	0.454176	349.484	0.182461	0.378177	3.67454	58.095	99.9612	0	0	0	0	0	0	0.336112	0.153574	0.735807	33.9934
3561	090100060504	Bakken	ND	NA	45.5086	639.489	1.69321	340.728	0.348077	0.334972	2.29444	10.2478	0	0	0	0	0	0.021974	0	0.543389	0.381668	82.1528	1.4993
3562	090100060505	Bakken	ND	NA	70.7644	626.684	0.867234	381.638	0.34	0.172857	1.27449	5.02671	0	0	0	0	0	0	0	1.18684	0.486441	88.8743	0.43246
3560	090100060503	Bakken	ND	NA	61.4401	683.246	2.61577	385.284	0.342443	0.102354	5.03464	35.5238	0	0	0	0	0	0	0	1.8645	0.19831	48.3645	6.05124
3568	090100060606	Bakken	ND	NA	35.0611	730.718	1.85408	432.006	0.342271	2.0783	4.90785	16.967	0	0	0	0	0	0	0	0.038981	0.284743	61.5586	3.12644
3573	090100060611	Bakken	ND	NA	35.5946	582.299	0.55436	410.654	0.34067	0.0992091	2.584	10.4928	0.349181	0	0	0	0	0	0	3.60969	0.266744	82.4202	1.42095
3575	090100060704	Bakken	ND	NA	69.0943	682.188	2.27233	485.988	0.34011	0.541149	3.74215	25.4396	0	0.0289459	3447.35	0.260513	151.867	0	0	1.48796	0.550759	58.2411	5.32211
3578	090100060707	Bakken	ND	NA	40.6508	696.866	2.33002	392.15	0.34	0.73399	5.13933	22.0137	0	0	0	0	0	0	0	1.30961	0.724995	57.4821	6.77055
3580	090100060709	Bakken	ND	NA	20.95	671.865	1.9325	331.838	0.338954	0.0587984	5.11896	11.0023	0	0	0	0	0	0	0	0.485218	0.791463	76.3377	0
3581	090100060710	Bakken	ND	NA	59.5021	616.326	1.32619	332.034	0.29561	0.11679	2.4098	14.2682	0.194715	0	0	0	0	0	0	0.19981	0.621678	77.0819	0.222373
3584	090100060801	Bakken	CN,ND	NA	82.6776	580.587	0.645378	340.325	0.289557	0.419622	2.85826	9.38474	3.06648	0	0	0	0	0	0	0.181586	0.275274	83.9885	0.20603
3586	090100060803	Bakken	CN,ND	NA	10.0176	582.855	0.391542	457.305	0.2905	3.18882	4.14159	0.440212	5.44898	0	0	0	0	0	0	1.77438	0.294942	92.5973	0
3588	090100071101	Bakken	ND	NA	50.9058	661.133	2.16158	459.5	0.342187	1.15736	2.6996	34.8773	0	0	0	0	0	0	0	1.04162	0.581518	47.5691	4.49049
3600	090100080602	Bakken	CN,ND	NA	12.7087	565.133	0.641908	438.018	0.372113	0.32159	1.44466	14.567	0	0	0	0	0	0	0	2.2908	0.386941	77.6716	0
3608	090100080703	Bakken	ND	NA	104.475	578.78	0.490174	371.172	0.369197	0.615451	3.19532	5.57307	0	0.0574302	6215.55	0	0	0	0	1.54574	0.337115	86.8526	0
3628	090100081001	Bakken	ND	NA	52.8476	648.744	2.26839	455.588	0.347066	0.321928	9.51148	42.3741	0	0	0	0	0	0	0	1.22829	0.338591	36.4669	1.48532
3629	090100081002	Bakken	ND	NA	46.3383	609.908	1.86094	377.508	0.340704	0.35743	4.33769	14.7905	0	0	0	0	0	0	0	1.73815	0.308087	72.818	2.14068
3636	090100081009	Bakken	ND	NA	60.7867	576.158	2.53139	414.342	0.33222	0.427933	3.92981	16.0761	0.018653	0	0	0	0	0	0	1.57289	0.219308	69.6898	4.84193
3639	090100081102	Bakken	ND	NA	19.0425	651.347	1.537	385.599	0.38	0.664297	10.6417	5.41064	0	0	0	0	0	0	0	1.02447	0.264625	68.5852	2.20679
3641	090100081104	Bakken	ND	NA	24.5669	653.512	1.88073	454.492	0.38	3.59604	11.4059	23.6801	0	0.0407052	266.456	0	0	0	0	0.810923	0.238156	19.9245	28.9598
3676	090203150402	Bakken	CN,ND	NA	61.1978	524.85	0.769036	345.496	0.36	0.918554	3.58094	6.90892	3.53443	0	0	0	0	0	0	0.084668	0.119119	86.6719	0.180885
3773	100600050103	Bakken	MT	NA	63.8077	724.662	4.90363	413.018	0.296311	1.30711	1.14951	78.1509	0.451007	0	0	0	0	0	0	1.25549	0.118505	20.5402	0
3838	100600061102	Bakken	MT	NA	50.6857	677.806	2.14014	416.65	0.24562	1.90351	0.071002	15.6578	0	0.552424	573.766	0	0	0	0	0.716695	0.335469	80.6678	0
3930	101000042103	Bakken	MT	NA	64.849	757.26	3.88744	424.415	0.294629	1.5213	1.37395	65.7983	26.9554	0	0	0	0	0	0	0.385846	0.176407	30.1658	0
4001	101101010802	Bakken	ND	NA	31.3425	661.12	3.84366	332.595	0.341205	2.40263	0.180863	50.6244	0	0	0	0	0	0	0	0.251069	0.164327	45.589	0
4050	101101011605	Bakken	ND	NA	95.0452	695.841	2.34193	329.416	0.344049	0.675829	5.42483	58.5416	4.37524	0	0	0	0	0.010521	0	0.744857	0.224606	26.9016	0.879677
4053	101101011703	Bakken	ND	NA	79.6699	688.371	1.7585	428.926	0.302304	0.334704	4.53996	34.8628	0	0.0502072	5198.26	0.514624	2638.94	0.012552	0	2.73904	0.315121	55.0058	0.448349
4055	101101011705	Bakken	ND	NA	64.7341	718.31	5.25217	463.749	0.269953	0.422635	0.397565	71.6047	0	0	0	0	0	0	0	1.34612	0.199172	22.7559	2.65506
4056	101101011706	Bakken	ND	NA	86.2104	678.762	7.20134	329.961	0.291032	0.692661	0.439494	76.7809	0	0.0115995	488.697	0.521979	525.5	0	0	0.233539	0.190841	19.0235	1.16502
4062	101101011804	Bakken	ND	NA	45.1809	571.057	2.86659	334.269	0.211187	1.65397	12.383	28.0748	0.020289	0	0	0	0	0	0	0.232623	0.068927	0.649428	0
4064	101101011902	Bakken	ND	NA	44.4669	585.752	4.70005	408.535	0.349398	1.9837	4.61775	38.7146	8.1508	0	0	0	0	0	0	2.08602	0.100712	10.4618	0
4078	101101012203	Bakken	ND	NA	126.752	651.336	1.88948	443.838	0.323713	0.162878	3.71225	25.4404	0	0	0	0	0	0	0	1.61224	0.322798	65.4614	0.381308
4080	101101012302	Bakken	ND	NA	103.948	665.116	1.7582	389.64	0.340639	0.213886	1.28063	41.569	17.5849	0	0	0	0	0	0	3.15005	0.200234	52.563	0.564551
4082	101101012304	Bakken	ND	NA	104.145	642.975	2.30671	388.865	0.345433	0.633461	1.69468	42.1155	10.1689	0	0	0	0	0.028806	0	0.183793	0.276507	52.6958	0
4085	101101012403	Bakken	ND	NA	94.7808	619.129	2.41469	441.638	0.332992	0.433091	1.12618	38.2426	0.495244	0	0	0	0	0.010551	0	1.51198	0.216158	56.4019	1.36642
4088	101101012501	Bakken	ND	NA	232.483	652.241	2.23139	420.805	0.31997	0.319637	5.91244	52.0444	10.73	0	0	0	0	0	0	1.4202	0.269995	32.6936	1.60731
4094	101101012603	Bakken	ND	NA	41.1424	633.982	1.33261	348.966	0.340291	1.26802	0.428762	10.7453	0.080183	0	0	0	0	0	0	0.271283	0.353838	83.9017	0.476888
4095	101101012604	Bakken	ND	NA	41.2042	643.419	1.41783	337.672	0.331099	1.77021	0.327618	11.4208	0.012204	0	0	0	0	0	0	0.287745	0.276379	83.8921	0
4109	101101012807	Bakken	ND	NA	49.911	629.849	1.49792	370.958	0.34	1.04294	0.322837	8.39015	0	0	0	0	0	0	0	1.09724	0.442737	86.1487	0.052303
4111	101101012809	Bakken	ND	NA	45.811	618.136	2.34201	318.638	0.236371	1.56638	0.279	20.5792	0	0.0218288	116.25	0	0	0.021829	0	2.0905	0.221118	74.0844	0.677853
4138	101101013405	Bakken	ND	NA	72.5141	584.338	2.29404	448.681	0.342216	0.613554	2.16175	34.233	0	0	0	0	0	0	0	3.49627	0.074743	22.0319	0.53237
4145	101101013603	Bakken	ND	NA	32.5938	598.671	1.83738	321.224	0.34139	4.7144	6.71561	17.9138	0	0	0	0	0	0.030681	0	0.062264	0.191338	61.9145	1.82451
4153	101101020103	Bakken	ND	NA	55.9592	663.994	2.08274	431.527	0.338239	1.57901	1.05683	13.134	1.74827	0	0	0	0	0	0	1.55861	0.270015	81.3792	0
4155	101101020201	Bakken	ND	NA	106.556	697.471	1.13709	402.105	0.346661	0.488812	0.57697	3.64175	0	0.00938477	712.848	0.225235	72.9154	0	0	3.7507	0.266107	91.62	0.245825
4156	101101020202	Bakken	ND	NA	106.627	705.419	1.2721	470.689	0.344115	0.64567	0.811053	3.8409	0	0	0	0	0	0	0	1.06039	0.267639	91.4464	0
4157	101101020203	Bakken	ND	NA	100.287	695.474	1.28346	428.76	0.347667	1.26148	1.32096	5.76036	0	0	0	0	0	0	0	1.0903	0.263133	88.4057	0.104995
4158	101101020204	Bakken	ND	NA	160.954	664.888	1.59524	358.515	0.33044	0.168989	1.19828	14.4375	0	0	0	0	0	0	0	1.17887	0.251666	79.7501	0.597182
4174	101101020505	Bakken	ND	NA	101.236	612.858	2.49255	363.552	0.214682	0.800385	7.818	41.5526	1.56139	0.0296336	852.237	0.32597	446.743	0.009878	0	0.849306	0.418495	44.3121	1.89183
4236	101102050601	Bakken	ND	NA	130.234	626.975	10.7288	328.219	0.241922	1.15578	12.7477	80.4949	0	0	0	0	0	0	0	0.39658	0.027703	0.007601	0
4428	101302010105	Bakken	ND	NA	46.9375	774.248	3.42998	367.522	0.233198	2.54057	0.197575	84.6812	0	0	0	0	0	0	0	0.408778	0.339753	9.33784	4.9202
4440	101302010305	Bakken	ND	NA	57.7451	699.019	3.48783	372.919	0.229222	1.14759	0.420685	40.5089	0	0	0	0	0	0	0	0.842524	0.256493	52.5171	3.52441
4441	101302010306	Bakken	ND	NA	78.028	673.117	2.82621	448.129	0.215984	0.948695	0.344843	43.8978	0	0.0384477	273.368	0	0	0	0	2.13983	0.249902	45.2541	7.32245
4445	101302010403	Bakken	ND	NA	62.4937	653.106	4.14808	442.527	0.240326	2.14327	0.259217	87.0838	0	0	0	0	0	0.016002	0	0.978183	0.141446	8.61751	2.53744
4453	101302010505	Bakken	ND	NA	82.3795	660.084	3.10305	407.091	0.262883	1.14312	0.34082	37.6912	0	0.0121389	165.219	0	0	0	0	0.268814	0.313019	48.2566	9.69807
4455	101302010507	Bakken	ND	NA	47.9863	636.125	3.19555	436.108	0.293777	2.40253	0.40321	47.6295	0	0	0	0	0	0	0	1.357	0.231537	46.4311	2.08732
4471	101302010804	Bakken	ND	NA	84.5907	693.311	2.61146	437.861	0.268102	0.390772	0.679816	53.9959	0	0.0118216	46.2864	0.555616	612.626	0	0	0.945227	0.256128	29.9332	12.3952
4485	101302011001	Bakken	ND	NA	86.0049	660.271	3.28507	443.076	0.32498	1.15755	1.82086	42.9285	0	0	0	0	0	0.011627	0	0.735182	0.183991	40.8439	10.9932
4504	101302020107	Bakken	ND	NA	106.806	793.598	2.58484	446.781	0.264022	0.53339	0.692636	37.1513	0	0	0	0	0	0	0	1.29369	0.518525	47.1119	7.49176
4509	101302020205	Bakken	ND	NA	60.2305	790.743	2.11518	336.867	0.212784	1.53273	0.313817	26.4129	0	0	0	0	0	0.016603	0	1.7847	0.395036	62.5019	6.75005
4514	101302020210	Bakken	ND	NA	78.3882	747.872	3.29587	335.458	0.222536	1.52761	1.04726	51.5606	0	0.012757	789.152	0	0	0.038271	0	0.164511	0.59709	33.2644	8.8007
4516	101302020302	Bakken	ND	NA	103.694	798.363	2.73631	429.784	0.212635	0.904007	0.246504	48.6186	0	0.0192875	19.3873	0.0289313	199.222	0.019288	0	0.832747	0.345905	41.641	4.50478
4517	101302020303	Bakken	ND	NA	52.6456	785.702	2.64991	334.138	0.21724	1.05562	0.15386	35.7757	0	0.0189949	31.5945	0.189949	392.555	0	0	0.092833	0.765518	50.4915	7.70151
4520	101302020306	Bakken	ND	NA	81.2345	745.32	3.41053	322.292	0.205385	1.30181	1.46772	62.2967	0	0.01231	496.368	0.0246201	249.393	0.01231	0	0.241348	0.433415	21.997	9.43551
4521	101302020307	Bakken	ND	NA	46.5762	735.041	3.49507	333.343	0.221492	2.02763	4.11965	53.9341	0	0	0	0	0	0	0	0.291305	1.10067	27.5699	7.6055
4522	101302020401	Bakken	ND	NA	90.7245	837.455	2.41034	456.121	0.215037	1.65203	0.310445	22.8132	0	0	0	0	0	0	0	1.01163	0.295915	65.3789	7.66393
4523	101302020402	Bakken	ND	NA	66.286	839.923	2.70804	463.773	0.209963	1.59423	1.02502	31.4946	0	0	0	0	0	0	0	0.624723	0.264469	53.0798	11.1042
4524	101302020403	Bakken	ND	NA	95.4778	822.243	2.46859	406.894	0.21	1.34379	0.95203	27.147	0	0	0	0	0	0	0	0.859569	0.420204	57.8269	9.54105
4525	101302020404	Bakken	ND	NA	108.266	795.727	2.6733	437.504	0.20481	1.01434	0.471381	41.4956	0	0	0	0	0	0	0	1.61447	0.337025	45.9417	8.11656
4526	101302020405	Bakken	ND	NA	61.9061	788.002	2.44563	331.861	0.21484	1.36459	0.347434	39.4054	0	0.032307	322.55	0.0161535	184.868	0	0	0.047428	0.382526	46.8978	8.78471
4527	101302020406	Bakken	ND	NA	81.3334	766.036	3.1557	403.081	0.220651	0.557023	0.265601	48.169	0	0	0	0	0	0.012295	0	0.811213	0.251414	44.0345	4.07809
4529	101302020408	Bakken	ND	NA	43.1942	742.953	4.46464	332.036	0.214567	1.36985	0.860794	75.9895	0	0	0	0	0	0.023151	0	0.603526	0.315013	14.1062	5.34817
4530	101302020501	Bakken	ND	NA	44.1448	747.449	2.56916	381.833	0.226022	2.70629	1.18064	34.4385	0	0	0	0	0	0	0	1.51992	0.86707	50.7555	7.43256
4531	101302020502	Bakken	ND	NA	37.8388	749.253	3.63316	428.722	0.214236	2.5574	1.28635	59.4336	0	0	0	0	0	0	0	1.27591	0.381292	23.7796	12.0242
4532	101302020503	Bakken	ND	NA	40.3496	739.749	3.92236	372.61	0.220411	4.20635	1.72414	41.7429	0	0	0	0	0	0	0	1.6031	0.298457	49.9041	3.07579
4533	101302020504	Bakken	ND	NA	95.0081	716.585	4.95222	403.863	0.215374	0.430658	8.29261	64.6683	0	0	0	0	0	0	0	1.01724	0.196073	20.8688	3.22574
4534	101302020505	Bakken	ND	NA	69.0695	775.184	2.88404	436.002	0.221372	0.949385	0.493927	35.7478	0	0	0	0	0	0	0	0.966608	0.416541	48.7085	10.2617
4535	101302020506	Bakken	ND	NA	80.9658	771.349	2.91871	337.408	0.248479	0.766991	0.415708	29.3119	0	0	0	0	0	0.012351	0	0.168492	0.301166	58.1191	7.9418
4536	101302020507	Bakken	ND	NA	56.9078	733.996	4.3344	375.365	0.237752	0.68332	3.92417	56.5416	0	0	0	0	0	0	0	1.13502	0.267973	23.6304	12.1045
4537	101302020508	Bakken	ND	NA	58.0629	700.857	4.05586	370.985	0.222012	1.26437	6.94819	54.4771	0	0	0	0	0	0	0	1.1548	0.343487	27.8222	6.81487
4538	101302020509	Bakken	ND	NA	106.905	753.933	2.90516	367.521	0.214483	0.842117	0.285363	28.1929	0	0	0	0	0	0.018708	0	0.945713	0.297729	54.9682	12.2033
4539	101302020510	Bakken	ND	NA	42.0351	742.697	2.53989	414.787	0.24298	1.94406	0.336268	21.0135	0	0	0	0	0	0.02379	0	1.72858	0.249288	52.2543	22.1722
4541	101302020601	Bakken	ND	NA	78.6184	753.243	1.99459	399.072	0.22939	0.572256	1.21486	21.8916	0	0	0	0	0	0	0	1.47524	1.21094	57.8107	10.9475
4542	101302020602	Bakken	ND	NA	51.8808	731.051	2.4889	431.424	0.229502	1.92787	0.53783	45.0199	0	0	0	0	0	0	0	0.449281	0.470428	34.2182	15.1529
4543	101302020603	Bakken	ND	NA	104.339	721.612	3.06216	351.787	0.203857	0.65477	0.947123	43.3572	0	0	0	0	0	0	0	4.75572	0.370172	36.2538	14.9953
4544	101302020604	Bakken	ND	NA	66.429	710.026	3.27252	358.396	0.199637	0.86277	1.03794	50.2669	0	0	0	0	0	0	0	2.45256	0.322954	38.4648	6.10163
4545	101302020605	Bakken	ND	NA	90.8193	717.435	3.13003	440.331	0.202579	0.44265	0.717386	35.2549	0	0	0	0	0	0	0	0.900476	0.321476	46.0772	13.3321
4547	101302020607	Bakken	ND	NA	106.862	708.254	2.5636	429.71	0.235015	0.91349	0.842176	37.2882	0	0	0	0	0	0	0	1.19214	0.318157	45.8818	11.9656
4548	101302020608	Bakken	ND	NA	94.4603	725.586	3.04272	461.887	0.209439	0.328727	0.455403	35.2375	0	0	0	0	0	0	0	1.24564	0.270384	39.459	20.1378
4592	101302040201	Bakken	ND	NA	164.583	823.21	2.53761	434.889	0.240303	0.352767	1.17902	17.5612	0	0	0	0	0	0.006076	0	1.50522	0.486309	70.1252	6.54588
4593	101302040202	Bakken	ND	NA	37.474	838.261	2.95505	393.88	0.205598	3.65263	0.994284	31.5409	0	0	0	0	0	0	0	1.71081	0.549522	55.5718	6.62616
4595	101302040205	Bakken	ND	NA	70.3497	798.466	2.24967	342.366	0.236453	1.2683	1.0864	16.8539	0	0	0	0	0	0	0	0.326764	0.188028	56.1691	21.8764
4597	101302040209	Bakken	ND	NA	64.9625	786.439	2.12236	369.732	0.231328	1.35737	0.659472	15.2634	0	0	0	0	0	0	0	0.902197	0.325593	68.0503	12.16
4599	101302040305	Bakken	ND	NA	100.559	765.203	1.93012	405.844	0.223235	0.308151	0.555809	14.2846	0	0	0	0	0	0	0	0.823211	0.50064	61.8425	18.4706
4602	101302040403	Bakken	ND	NA	117.923	749.378	2.09462	430.813	0.217807	0.40478	0.786032	17.675	6.8969	0	0	0	0	0.033921	0	1.13777	0.672034	44.1299	31.3939
4604	101302040407	Bakken	ND	NA	74.6627	739.582	2.297	442.996	0.200788	1.48434	0.489327	31.8159	0	0	0	0	0	0.040181	0	0.844646	0.177436	50.7503	13.3902
4605	101302040408	Bakken	ND	NA	60.9285	729.383	2.45676	471.565	0.209338	0.624011	0.924627	42.5993	8.78967	0	0	0	0	0.016413	0	1.66407	0.225677	29.3946	23.8158
4606	101302040501	Bakken	ND	NA	126.299	814.93	2.10343	386.493	0.284441	0.437977	0.804515	14.8333	0	0	0	0	0	0.007918	0	0.717378	0.192079	67.6135	12.5808
4607	101302040502	Bakken	ND	NA	115.565	808.352	2.39903	437.235	0.296964	0.464281	0.637196	13.9786	0	0	0	0	0	0	0	1.65732	0.239416	67.8263	13.4138
4608	101302040503	Bakken	ND	NA	35.4314	769.271	2.37027	333.46	0.281092	3.09626	0.28694	20.4312	0	0	0	0	0	0	0	0.247734	0.30596	38.3586	36.1748
4609	101302040504	Bakken	ND	NA	91.1356	790.601	2.33983	422.311	0.25892	0.643562	0.640785	18.331	0	0	0	0	0	0	0	1.45111	0.241692	57.9422	18.9984
4611	101302040506	Bakken	ND	NA	96.5347	750.622	2.34895	336.4	0.27799	1.00995	0.336569	16.3511	0	0	0	0	0	0.020718	0	0.23837	0.292637	61.2741	17.9864
4613	101302040601	Bakken	ND	NA	66.96	722.798	2.46299	428.534	0.256277	1.0657	0.751213	34.3676	0	0	0	0	0	0	0	0.475826	0.556946	43.4978	16.3829
4614	101302040602	Bakken	ND	NA	139.146	717.744	3.14393	361.377	0.264561	0.423146	0.937354	49.412	3.79302	0	0	0	0	0	0	0.959882	0.308234	36.1001	9.6433
4616	101302040604	Bakken	ND	NA	91.3357	690.789	4.19634	350.562	0.254739	0.945121	3.73586	58.6484	35.797	0	0	0	0	0	0	0.258362	0.137087	26.0948	8.7193
4123	101101013100	Bakken	ND	NA	420.924	643.71	1.88524	361.068	0.343918	0.236989	6.29461	48.0513	19.3509	0	0	0	0	0.004751	0.002376	0.344685	0.265402	32.6637	4.1922
4590	101302040105	Bakken	ND	NA	125.241	852.171	2.10973	419.251	0.239798	0.932257	0.06683	60.5106	0	0	0	0	0	0.039923	0.007985	0.940681	0.350764	30.9912	5.71145
4511	101302020207	Bakken	ND	NA	98.108	779.521	2.42065	424.805	0.233227	1.00963	0.219236	29.1859	2.83826	0	0	0	0	0	0.010193	0.741361	0.311893	56.3721	10.1784
4512	101302020208	Bakken	ND	NA	93.3685	761.338	2.46582	370.082	0.226752	1.47866	0.5176	29.5861	4.10068	0	0	0	0	0	0.01071	1.2838	0.699165	54.7808	8.6074
4505	101302020201	Bakken	ND	NA	133.111	817.963	2.0134	454.578	0.218813	1.05582	4.53866	32.5617	0	0	0	0	0	0.007513	0.015025	1.87811	0.396783	37.1612	21.0957
4503	101302020106	Bakken	ND	NA	84.2229	820.202	2.19733	342.474	0.223169	0.778638	0.182729	39.6587	0	0	0	0	0	0.011873	0.023747	0.12846	0.51161	50.7774	6.36027
3764	100600040502	Bakken	MT	NA	64.0305	814.506	3.26409	397.061	0.359849	0.257243	1.84547	43.8697	3.56488	0	0	0	0	0	0.031235	0.890364	0.228822	50.3057	0
4498	101302020101	Bakken	ND	NA	119.084	820.697	2.49338	444.908	0.262785	1.15487	0.157971	44.618	0	0.0167949	178.928	0.26032	434.254	0.025192	0.050385	1.58318	0.946948	29.9441	20.1069
4501	101302020104	Bakken	ND	NA	70.7854	862.384	2.15915	452.573	0.251459	0.761144	0.062298	58.826	0	0	0	0	0	0.028254	0.070636	2.03306	0.264386	23.5957	16.5561
4659	101800080102	Mowry	WY	NA	72.9608	1578.44	4.31702	326.684	0.261179	0.691569	0.038238	99.1637	0.319775	0	0	0	0	0	0	6.03785	0.084147	0.547661	0.112246
5479	140401030206	Hilliard	WY	NA	59.2744	2027.44	2.42528	202.24	0.280087	1.41705	0.053147	92.0568	6.0266	0.0843535	29.9841	0.0337414	251.686	0	0	0.601653	0.626923	0	0
5510	140401040112	Hilliard	WY	NA	38.7204	2105.97	2.37015	212.594	0.266972	1.82639	0.448524	99.2006	0	0.0516524	416.966	0	0	0	0	0.084649	0.353498	0	0
5528	140401040405	Hilliard	WY	NA	30.9625	1999.4	1.99911	196.149	0.244834	0.846407	0.996948	98.9129	0	0	0	0	0	0	0	0.632979	0.421014	0	0
5539	140401040607	Hilliard	WY	NA	31.3308	2033.36	1.40566	189.147	0.249357	2.38897	0.034476	96.923	0	0.0319175	142.197	0	0	0	0	0.455061	0.503261	0	1.21527
5541	140401050102	Hilliard	WY	NA	126.865	2153.15	2.5556	218.386	0.246032	1.10136	0	98.5771	5.34722	0.00788239	476.489	0	0	0	0	0.089034	0.147788	0	0
5698	140402000303	Hilliard	WY	NA	48.4247	2033.32	2.20187	238.795	0.241194	1.76354	0.050183	96.9574	0.40651	0	0	0	0	0	0	0.294864	0.027768	0	0
5735	140402001003	Hilliard	WY	NA	96.1979	2092.41	2.143	225.198	0.319999	1.47157	0	99.9766	6.8707	0	0	0	0	0	0	0.168709	0.106349	0	0
5675	140401090211	Hilliard	CO	NA	112.279	2073.87	11.7324	319.799	0.250944	0.42597	0.37914	97.1849	0	0.0267192	916.812	0	0	0	0.008906	0.234672	0.284491	0	0
5498	140401030602	Hilliard	WY	NA	162.166	2072.94	2.75833	210.239	0.243659	0.24695	0.004995	99.6376	10.2624	0.0123331	81.437	0	0	0.006167	0.012333	1.33356	0.535901	0	0
5676	140401090212	Hilliard	CO	NA	79.9996	1925.75	14.0334	294.568	0.264312	0.456068	0.043881	98.3415	0	0	0	0	0	0	0.0125	0.046988	0.062289	0	0.201404
5719	140402000703	Hilliard	WY	NA	52.2328	2092.51	2.44055	198.433	0.272238	1.37024	0.146461	99.1643	0	0	0	0	0	0	0.019145	0.190229	0.086153	0	0
5700	140402000305	Hilliard	WY	NA	87.6671	2076.83	2.54681	198.013	0.255975	0.60992	0	99.7629	4.99102	0.148288	658.636	0.0342204	721.245	0	0.022814	0.774908	0.049859	0	0
5701	140402000306	Hilliard	WY	NA	40.9421	2086.22	2.75596	206.634	0.300011	0.732369	0	99.4284	14.2639	0.0244247	747.646	0	0	0	0.024425	0.153298	0.020709	0	0
5702	140402000307	Hilliard	WY	NA	38.9794	2058.47	2.43277	205.863	0.24	1.10353	0	99.2957	5.42639	0	0	0	0	0	0.051309	0.123971	0.03101	0	0
5691	140402000205	Hilliard	WY	NA	96.7847	2047.01	1.56508	210.982	0.24	0.667655	0	99.4356	0.094655	0	0	0	0	0	0.082658	0.36637	0.132685	0	0
5872	140500030903	Hilliard	CO	NA	87.9881	1928.94	6.65521	318.667	0.231462	0	0	98.4378	18.0281	0	0	0	0	0	0	0.053754	0.177116	0	0
5784	140500010702	Hilliard	CO	NA	52.0142	2086.92	8.67916	442.333	0.340735	2.68161	0.200716	95.9649	0	0	0	0	0	0	0.019226	0.2084	0.392089	0.019033	2.20788
5870	140500030901	Hilliard	CO	NA	107.427	1913.41	4.66079	305.801	0.278374	0	0.082928	96.7449	21.1755	0.0744691	635.873	0	0	0	0.027926	0.254746	0.400792	0	1.23638
3401	090100020307	Bakken	ND	Upper Des Lacs Lake	73.7085	566.879	1.70865	447.06	0.361854	0.537038	1.92888	31.6787	0	0	0	0	0	0	0	0.579345	0.279565	51.2556	0.523726
3440	090100030505	Bakken	ND	0Souris River	56.3432	448.082	0.429651	442.839	0.36011	0.313175	13.7879	72.477	84.278	0	0	0	0	0	0	3.71778	0.09284	1.29366	7.93445
3450	090100030802	Bakken	CN,ND	Boundary Creek	12.0442	468.198	0.660871	369.219	0.358633	1.26203	2.11289	7.23458	0	0	0	0	0	0	0	4.96919	0.221666	84.2093	1.35135
3453	090100030805	Bakken	CN,ND	Boundary Creek	64.9604	459.982	0.344969	349.585	0.368181	0.440652	1.52842	4.59912	0	0.030788	1343.72	0.123152	1871.94	0	0	0.560523	0.278899	88.6817	0.90763
3455	090100030807	Bakken	ND	Boundary Creek	38.0443	452.486	0.452764	438.323	0.379998	0.538393	0.501467	5.05251	0	0	0	0	0	0	0	1.52011	0.268592	89.7247	0
3462	090100030906	Bakken	ND	Souris River	69.9167	449.982	0.740971	422.561	0.379363	0.123951	5.7372	10.0597	0	0	0	0	0	0	0	1.13269	0.451394	70.1001	0.841851
3519	090100050202	Bakken	ND	Little Deep Creek	120.838	516.708	0.576305	453.646	0.36726	0.180843	3.17317	12.0448	0	0	0	0	0	0	0	0.841044	0.500402	78.8065	1.0046
3522	090100050205	Bakken	ND	Little Deep Creek	138.218	487.455	0.837254	524.301	0.34188	0.179069	4.2797	8.1765	0	0.0217048	1826.18	0	0	0	0	2.82444	0.376402	74.3608	8.05798
3525	090100050208	Bakken	ND	Little Deep Creek	71.694	452.502	0.355921	428.714	0.370464	0.612006	4.3719	54.3399	100	0	0	0	0	0	0	1.1508	0.150995	25.0235	12.1966
3531	090100050307	Bakken	ND	Cut Bank Creek	121.143	485.115	0.644492	425.743	0.188376	0.0700179	5.20072	11.6992	17.6206	0	0	0	0	0	0	1.24002	0.289713	64.6409	14.4151
3553	090100050802	Bakken	ND	Cut Bank Creek	132.336	448.111	0.507193	346.925	0.197062	0.088649	5.1935	66.9782	89.5727	0	0	0	0	0	0	0.405639	0.131062	13.0198	10.6475
3577	090100060706	Bakken	CN,ND	Long Creek	47.5487	639.442	1.20944	460.834	0.34	0.853812	0.991767	8.43191	0	0	0	0	0	0	0	1.07085	0.634674	83.4295	2.70843
3617	090100080805	Bakken	ND	Souris River	63.3767	518.38	3.29512	330.72	0.331138	0.117721	12.0391	35.7068	0	0	0	0	0	0.031557	0	0.11187	0.419195	43.3001	2.59218
3637	090100081010	Bakken	ND	Souris River	59.4025	519.736	2.07443	443.097	0.358399	1.35502	3.78765	14.843	7.45732	0	0	0	0	0	0	1.41185	0.295543	67.205	9.32368
3644	090100081107	Bakken	ND	Souris River	49.7463	491.301	1.83988	442.823	0.378123	1.83888	8.11984	9.46772	8.94222	0	0	0	0	0	0	1.09109	0.361177	70.6018	7.05059
3769	100600040603	Bakken	MT	West Fork Poplar River	105.91	772.124	3.38871	443.664	0.318472	0.504509	2.85469	72.0489	23.4712	0	0	0	0	0	0	1.65913	0.13093	22.246	0
4589	101302040104	Bakken	ND	Cannonball River	51.3406	834.095	2.85665	490.307	0.242293	1.32752	1.05734	30.6277	0	0	0	0	0	0.019478	0	1.19041	0.249868	54.3924	10.2543
4943	120601040104	Barnett	TX	Mill Creek	58.8857	432.199	3.0058	728.662	0.287373	1.30407	0.004586	92.6203	2.10664	0.016982	792.819	0	0	0	0	1.27117	0.150712	3.23281	0
5376	120901090802	Barnett	TX	Dry Creek	96.8679	447.314	2.68796	713.958	0.259581	0.99411	0	89.869	1.10154	0	0	0	0	0	0	1.05324	0.088915	3.72422	1.49972
5562	140401050506	Hilliard	WY	Bitter Creek	90.8034	1982.06	13.0541	222.264	0.232335	1.59637	0.80674	88.2329	11.3077	0	0	0	0	0.033038	0.044051	1.31274	2.66592	0	0.021804
5571	140401050805	Hilliard	WY	Killpecker Creek	86.8982	2048.82	5.4798	222.392	0.257532	1.03915	0	95.5269	7.35893	0	0	0	0	0	0	0.47592	0.226055	0	0
5574	140401050808	Hilliard	WY	Killpecker Creek	114.506	2004.34	7.05383	242.736	0.246872	0.80496	0.06759	87.8439	8.18453	0	0	0	0	0	0.034933	2.95274	2.85667	0	0.023578
5639	140401070806	Hilliard	WY	Blacks Fork	137.852	1953.02	5.14542	212.081	0.237242	0.298179	0.733763	96.0733	9.91812	0.137829	723.946	0	0	0	0	0.148698	0.123597	0	0.537919
5641	140401070808	Hilliard	WY	Blacks Fork	94.2311	1939.97	7.64368	218.065	0.244547	0.466045	1.18144	94.6764	2.66121	0	0	0	0	0	0.021224	0.131573	0.195391	0	0.104104
5655	140401080109	Hilliard	WY	Muddy Creek	105.943	1971.78	2.63258	228.731	0.258546	0.442084	0.022939	96.3034	17.0815	0	0	0	0	0	0	0.383427	1.02707	0	0
2943	050500070103	Marcellus	WV	Abb Run-Elk River	83.0611	906.205	27.6891	1513.33	0.268443	0.898057	0.006501	94.163	0	0	0	0	0	0	0.024079	1.97124	0.14578	0.301224	0.229711
4452	101302010504	Bakken	ND	Abbey Lake	67.3929	692.517	3.89505	442.667	0.265327	1.39046	0.662491	57.1211	0	0	0	0	0	0.029677	0	1.7988	0.444082	27.0152	10.4449
607	020501070201	Marcellus	PA	Abrahams Creek	45.0208	324.12	10.1618	1104.42	0.290493	0.706017	1.81724	53.9633	0	0	0	0	0	0.022212	0.044424	4.40297	8.02861	11.3252	9.24412
949	020700020204	Marcellus	WV	Abram Creek	114.525	808.339	10.4033	1132.43	0.25	0.688721	0.8322	76.9954	0	0	0	0	0	0	0	2.15915	0.180129	0.026718	14.8735
2826	050500021001	Marcellus	VA,WV	Adair Run-Bluestone Lake	63.1955	640.161	18.692	953.609	0.280198	0.954006	0	79.7987	0	0	0	0	0	0.015824	0	3.74446	0.235969	0.119593	12.1957
5341	120901070403	Barnett	TX	Adams Branch-Pecan Bayou	115.357	435.093	2.0829	756.127	0.24692	0.808443	0.749052	62.9695	13.8768	0.0173375	1666.16	0	0	0.060681	0.008669	3.85839	4.81587	9.33116	4.95857
2467	050302030905	Marcellus	WV	Addis Run-North Fork Hughes River	61.2899	279.243	13.5132	1152.23	0.298887	1.02045	0	89.0932	0	1.14211	291.173	0.0163159	0.82252	0.016316	0	3.5652	0.467012	0.549305	4.10951
1672	050100020506	Marcellus	PA	Akeley Run	49.4199	555.008	10.7526	1173.13	0.329384	0.576924	0.466132	81.6205	0	0	0	0	0	0	0.020235	1.79794	0.145739	1.75164	12.6165
5891	140500040103	Hilliard	WY	Alamosa Gulch-Muddy Creek	142.284	2190.39	10.891	405.225	0.29234	0	0.380156	99.5617	9.31906	0.0491975	1.39612	0	0	0	0	0.613496	0.07722	0	0.03732
5121	120602040104	Barnett	TX	Alarm Creek	84.2698	398.077	2.3506	850.208	0.282818	0.450276	1.41086	76.8987	55.4976	0	0	0	0	0.059333	0	2.50011	0.523363	6.17103	7.53703
1721	050100040103	Marcellus	NY	Alder Bottom Creek-French Creek	95.5293	487.109	5.16441	1203.59	0.315304	0.630547	4.90438	48.9713	0	0	0	0	0	0	0.010468	1.88714	0.230937	20.1564	22.8799
1723	050100040105	Marcellus	PA	Alder Brook-W. Branch French Creek	80.4401	434.586	3.79387	1204.94	0.322023	0.488717	8.71588	50.0884	0	0	0	0	0	0	0.049726	1.52644	0.561141	13.3937	22.4441
1502	041402020101	Marcellus	NY	Alder Creek	73.4786	557.938	2.84523	1455.57	0.279475	0.889997	28.4979	66.2775	0	0	0	0	0	0.013609	0	1.01465	0.011944	0.640664	2.40708
3233	110100140903	Fayetteville	AR	Alder Creek-Little Red River	131.547	102.857	4.04487	1265.85	0.325021	0.757604	0.643008	48.5956	7.94097	0	0	0.859007	267.27	0.007602	0.091222	0.168219	5.56472	1.05412	32.1846
689	020502010706	Marcellus	PA	Alder Run	62.0829	479.393	7.09229	1060.85	0.252682	0.788705	0	72.0669	0	0.0161075	56.5685	0	0	0	0	3.39887	0.943244	5.99603	10.293
4369	101301010104	Bakken	ND	Alderin Creek-Missouri River	261.282	574.914	3.98616	356.29	0.333508	0.214486	11.054	53.5249	9.83671	0	0	0	0	0.038273	0	0.252541	0.298525	20.9582	6.09498
2732	050400041002	Marcellus	OH	Aldridge Run-West Branch Wolf Creek	90.8315	272.196	7.96347	1041.36	0.292667	1.17413	0	61.167	0	0	0	0	0	0.011009	0	2.94433	0.399774	3.21916	29.455
5198	120702010705	Barnett	TX	Alexander Creek-Leon River	115.61	326.518	2.95232	835.171	0.262801	0.424486	1.70986	87.1383	7.312	0	0	0	0	0	0	0.260132	0.263873	3.13954	1.62192
3830	100600060906	Bakken	MT	Alkali Coulee-Big Muddy Creek	117.794	633.521	2.01497	437.978	0.29922	0.473133	1.40976	34.8445	19.3092	0	0	0	0	0.008489	0.042447	2.04188	0.36271	58.4039	0
4019	101101011005	Bakken	ND	Alkali Creek	79.7749	648.604	5.09716	442.433	0.342714	0.776795	1.3503	64.8787	0	0	0	0	0	0	0	1.05012	0.228197	29.8013	0.513272
4476	101302010901	Bakken	ND	Alkali Creek	48.5033	677.108	2.65485	375.442	0.27002	1.33309	0.421033	52.7497	0	0	0	0	0	0	0	1.31245	0.327163	36.8172	6.45831
5518	140401040302	Hilliard	WY	Alkali Creek	160.587	2222.76	4.94538	266.559	0.246417	0.532804	0.094154	99.4379	14.2309	0	0	0	0	0.006227	0	0.347069	0.166227	0	0
3941	101000042207	Bakken	MT	Alkali Creek	45.3796	659.513	5.40161	411.763	0.26748	0.819599	0.452309	84.7782	2.32857	0	0	0	0	0.044073	0.044073	0.71875	0.195167	7.57419	0
5459	140401020303	Hilliard	WY	Alkali Creek-New Fork River	200.469	2195.85	3.45304	271.138	0.256982	0.395119	4.585	89.2529	29.8016	0.653467	31.2538	6.69429	296.591	0.004988	0	0.547427	0.384174	0	3.7428
3711	100600021401	Bakken	MT	Alkali Creek-Redwater River	64.7655	716.638	3.44429	456.545	0.356827	1.45083	0.986742	74.8603	25.9546	0	0	0	0	0.01544	0	3.22981	0.09431	22.5811	0
5724	140402000801	Hilliard	WY	Alkali Draw	173.428	2203.71	5.44311	284.151	0.262134	0.43697	0.004151	99.2699	2.26068	0	0	0	0	0	0.005766	0.321545	0.139824	0	0
4375	101301010302	Bakken	ND	Alkali Lake	146.482	605.024	1.89151	463.125	0.319281	0.742752	13.0817	28.6076	4.02288	0	0	0	0	0	0	1.13283	0.196391	31.4095	11.7919
4160	101101020206	Bakken	ND	Alkali Lake	71.602	620.447	1.78732	379.3	0.347162	1.0939	4.66616	33.6773	31.717	0	0	0	0	0	0.013966	1.98689	0.358325	52.6008	0.623327
5727	140402000804	Hilliard	WY	Alkali Well-Alkali Basin	162.575	2075.34	1.94656	219.425	0.247495	0.421209	0.017162	98.5501	12.2595	0.00615103	1819.22	0	0	0	0	0.193948	0.089718	0	0
4341	101202010101	Mowry	WY	All Night Creek-Belle Fourche River	186.872	1582.56	3.05355	324.162	0.324891	0.346083	0.084289	98.9197	0.686035	2.49369	411.764	0.0321076	366.993	0	0.032108	0.984871	0.160872	0	0.020711
1585	050100010307	Marcellus	PA	Allegheny Portage Creek	123.144	610.343	15.6669	1110.53	0.279511	0.809029	0.398299	88.2542	0	0.576559	54.8976	0.0243617	417.742	0	0	1.04728	0.163682	0.271135	9.58402
1903	050100090308	Marcellus	PA	Allegheny River-Ohio River	85.8975	290.566	9.86892	974.627	0.235799	0.462823	0	16.9093	0	0.186268	351.682	0	0	0.011642	0.011642	14.1767	36.6666	0	0.165592
1366	041401010703	Marcellus	NY	Allen Creek	81.6998	160.535	2.25735	858.585	0.214694	0.910434	4.40956	13.2705	0	0	0	0	0	0.0612	0.02448	8.06069	16.3783	6.19079	11.508
4270	101201020201	Mowry	WY	Alta Creek-Dry Fork Cheyenne River	115.971	1490.55	3.26768	321.048	0.268482	0.602987	0.307372	99.4815	0	0	0	0	0	0	0	3.68625	0.094688	0	0
3074	050600011404	Marcellus	OH	Alum Creek Dam-Alum Creek	52.4984	282.723	1.05336	980.485	0.373378	0.775452	0	29.7976	0	0	0	0	0	0.038096	0	3.56176	3.37885	23.03	12.4621
2122	050301010206	Marcellus	PA	Ambridge Reservoir-Service Creek	45.9588	337.606	10.4466	978.783	0.280546	0.766353	0.009792	76.5085	0	0	0	0	0	0.021759	0	2.82582	0.789252	1.57263	9.0813
2238	050301030803	Marcellus	OH	Andersons Run-Mill Creek	70.1727	324.863	2.33786	971.323	0.439471	0.821813	0.999063	7.52825	0	0.156756	41.6343	0.327763	24.6319	0.057002	0.014251	8.17226	23.5021	0.287279	0.777192
1274	041300020403	Marcellus	NY	Angelica Creek	77.0099	546.584	9.04659	990.968	0.302364	0.429551	0.108686	68.4917	0	0	0	0	0	0	0	3.36622	0.67745	3.08877	22.0854
2910	050500050607	Marcellus	WV	Anglins Creek	85.4361	781.387	16.7321	1276.35	0.25	0.869527	0.165347	92.0276	0	0	0	0	0	0	0	2.41668	0.329904	0.1664	2.67925
3404	090100020401	Bakken	ND	Ankenbauer Coulee	63.0938	610.091	1.07472	434.911	0.34066	0.605435	2.30329	15.0777	0	0	0	0	0	0	0	1.22466	0.39156	76.8758	0.801517
1587	050100010309	Marcellus	PA	Annin Creek-Allegheny River	146.706	541.451	14.9793	1061.07	0.292026	0.983173	8.51851	66.564	0	0.197675	367.846	0	0	0	0	1.98128	0.319992	1.50677	20.5892
3958	101000042603	Bakken	ND	Antelope Creek	91.1683	687.368	3.75613	443.326	0.295086	0.282654	0.141164	43.3342	0	0	0	0	0	0	0	1.15359	0.249622	53.0903	0.135241
4061	101101011803	Bakken	ND	Antelope Creek	76.293	653.025	3.6813	465.07	0.235718	0.912719	0.971023	67.1138	0	0.0524295	666.558	0.222825	55.3874	0	0	0.125186	0.375254	27.7833	0.113266
4564	101302030206	Bakken	ND	Antelope Creek	74.0875	661.141	3.53913	357.826	0.259737	1.08377	1.93256	58.1991	6.0409	0	0	0	0	0	0	2.23297	0.245645	26.4169	9.0919
4660	101800080103	Mowry	WY	Antelope Creek	111.823	1553.29	3.52725	330.894	0.26201	0.939695	0.181101	94.1967	0.357781	0.0178854	583.315	0.107313	32.8398	0.008943	0.017885	0.799928	0.477407	1.83838	0
4934	120601020907	Barnett	TX	Antelope Creek-Clear Fork Brazos River	122.228	482.709	3.70309	687.038	0.273433	0.457973	0.022826	93.0543	1.08623	0	0	0	0	0	0	2.28179	0.084456	5.51874	0.131802
5313	120901060505	Barnett	TX	Antelope Creek-Colorado River	90.4296	419.087	2.63765	718.926	0.275695	0.583873	0.018909	82.0291	0	0	0	0	0	0.055292	0	0.706165	0.072951	8.87847	2.71101
5387	120902010102	Barnett	TX	Antelope Creek-Colorado River	97.4395	417.695	3.16679	772.023	0.22925	1.18433	0	95.0562	5.89364	0	0	0	0	0.010263	0	0.759645	0.266199	1.17478	0.237356
5276	120901010307	Barnett	TX	Antelope Creek-Elm Creek	106.257	554.228	1.12762	632.377	0.263733	0.544785	0	70.8823	65.0392	0	0	0	0	0	0	0.78314	0.132068	21.136	1.58617
4889	120601010505	Barnett	TX	Antelope Creek-Millers Creek	135.979	439.776	1.60237	682.556	0.27661	0.504722	0	80.4993	2.28815	0	0	0	0	0.014708	0	1.05595	0.062406	12.5301	0
5892	140500040104	Hilliard	WY	Antelope Creek-Muddy Creek	151.114	2074.49	4.4312	279.267	0.302656	0	2.82594	94.5959	8.15228	0.125733	824.664	0.264701	199.697	0.006618	0.006618	0.561102	0.203217	0	0.095885
4699	111302060405	Barnett	TX	Antelope Creek-Wichita River	152.558	312.647	1.19461	743.771	0.297237	0.369584	0.024187	79.8434	11.5691	0	0	0	0	0.006555	0	2.33025	0.253402	14.8384	0.287884
3663	090202020300	Bakken	ND	Antelope Lakes	605.701	492.233	1.60884	394.911	0.379342	0.24615	9.00107	10.0176	6.83644	0	0	0	0	0	0.003302	7.63185	0.340432	48.631	20.6607
822	020502060601	Marcellus	PA	Antes Creek	144.311	389.053	13.1351	1119.36	0.239168	0.519115	0	70.6786	0	0	0	0	0	0	0.027718	2.35422	0.384871	11.0143	11.8507
3469	090100031609	Bakken	CN,ND	Antler Creek Dam-Antler River	9.40322	466.133	0.993193	407.557	0.316289	6.06521	9.11179	16.7688	3.4588	0	0	0	0	0	0	1.01521	0.392515	14.309	51.3304
5592	140401060209	Hilliard	WY	Anvil Wash	62.9246	2038.01	7.58415	257.453	0.273349	1.13626	0	92.0736	0	0	0	0	0	0	0	0.058699	0.054964	0	0
421	020501030501	Marcellus	NY,PA	Apalachin Creek	112.742	419.096	11.2677	1013.88	0.296034	0.778751	0.285787	71.454	0	0	0	0.0798284	53.8162	0.00887	0	2.10594	0.353314	1.32995	23.2302
4212	101102050210	Bakken	ND	Appel Creek	140.555	678.418	11.9326	398.71	0.216685	0.447862	6.00383	77.1988	0	0	0	0	0	0	0.007115	0.547132	0.251628	1.8826	0.67812
211	020401040802	Marcellus	PA	Appenzell Creek	56.9602	305.344	8.19935	1304.6	0.294278	0.63264	0.105867	66.2774	0	0	0	0	0	0.070224	0.017556	5.4306	2.23763	0.594119	8.46461
4423	101301031505	Bakken	ND	Apple Creek	133.851	528.792	2.36056	433.684	0.231175	0.692117	8.50486	56.2519	64.4545	0	0	0	0	0.007471	0	1.7855	2.29111	15.2379	5.487
2661	050400030602	Marcellus	OH	Apple Creek	100.68	329.715	3.02748	987.444	0.445678	0.767035	0.10191	12.6396	0	0.03973	35.5616	0	0	0	0.009933	5.08975	6.23872	51.9448	14.9415
248	020401060502	Marcellus	PA	Aquashicola Creek-Lehigh River	93.0038	264.762	15.1932	1236.03	0.249285	0.569788	0.673603	75.6893	0	0	0	0	0	0.010752	0.021505	3.0033	3.00904	3.73772	6.08372
5682	140402000102	Hilliard	WY	Arapahoe Creek	147.281	2182.88	3.0189	274.791	0.281064	0.374096	0.262158	99.2056	10.8263	0.0203692	37.1364	0.00678972	35.1714	0	0.074687	1.73785	0.27287	0	0
2885	050500040303	Marcellus	WV	Arbuckle Creek-New River	150.872	621.867	22.6009	1157.46	0.224263	0.715545	0.008352	87.034	0	0	0	0	0	0	0	2.66116	2.00208	0.066817	2.3362
3820	100600060702	Bakken	MT	Archer-Big Muddy Creek	111.239	690.96	4.77185	425.614	0.361068	0.385241	0.186866	71.4402	24.0752	0.0359585	645.299	0	0	0	0	2.94808	0.193499	24.9705	0
2361	050302010702	Marcellus	OH	Archers Fork	48.0559	286.341	14.6411	1132.91	0.39	0.957345	0	92.5219	0	0.0624273	353.929	0	0	0	0	2.73821	0.197457	0.194724	1.50349
1075	041100030203	Marcellus	OH	Arcola Creek	60.8414	214.376	1.14518	1058.29	0.412418	1.29855	0.797455	44.5199	0	0.246543	247.932	0	0	0	0	4.19028	8.87498	14.7329	6.71845
168	020401030504	Marcellus	PA	Ariel Creek	40.489	440.598	6.11063	1146.08	0.294979	0.50734	3.61652	56.5951	0	0	0	0	0	0.074094	0.074094	4.89654	1.76009	0.782431	15.0196
4114	101101012902	Bakken	ND	Arikara Bay	48.2147	589.998	2.41721	439	0.336121	1.61781	3.11858	35.0379	0	0	0	0	0	0	0	2.31602	0.114759	23.7729	0
877	020503011004	Marcellus	PA	Armstrong Creek	83.6179	232.924	9.8339	1201.17	0.260975	0.830454	0.073196	50.88	0	0	0	0	0	0	0	2.64902	0.838161	13.7846	28.1493
2931	050500060302	Marcellus	WV	Armstrong Creek	59.1934	510.034	37.6747	1181.37	0.238656	0.784395	0	95.6267	0	0.13515	22.4847	0	0	0	0	1.55566	0.553698	0.088166	0.106407
4881	120301090103	Barnett	TX	Armstrong Creek-Cottonwood Creek	110.197	201.864	2.04914	920.465	0.29588	0.645528	0.019598	55.8156	0	0.00907467	1642.65	0.281315	79.6193	0.045373	0	1.97602	1.29582	25.623	10.4406
2646	050400030302	Marcellus	OH	Armstrong Run-Kokosing River	44.17	348.165	3.22302	1047.07	0.405599	1.19405	0.185446	35.7686	0	0	0	0	0	0.067919	0.04528	5.61335	4.83173	29.5939	17.1853
2556	050400010605	Marcellus	OH	Armstrong Run-Sandy Creek	83.3532	334.086	7.3362	1007.6	0.35257	0.775839	0.444834	54.8602	0	1.21171	459.893	0.0119971	793.717	0.035991	0.08398	4.21015	2.46538	11.9641	15.567
3984	101101010501	Bakken	ND	Arnegard Dam	46.4963	707.959	2.50642	352.102	0.291636	0.297283	0.530309	17.8834	0	0.0645212	457.613	0.236578	389.49	0	0	1.87543	0.554386	76.3413	0
3414	090100020602	Bakken	ND	Arnold Coulee-Des Lacs River	83.9604	607.175	1.9711	426.709	0.341141	1.07639	1.20707	16.4187	0	0	0	0	0	0	0	1.26738	0.635211	74.6291	0.775053
2344	050302010405	Marcellus	WV	Arnold Creek	90.0505	312.183	15.2424	1181.04	0.290039	0.773545	0	89.5395	0	0.699607	475.422	0.0666293	415.162	0	0	2.8984	0.326919	1.87419	4.23518
776	020502050302	Marcellus	PA	Asaph Run	43.172	621.078	14.6037	941.75	0.3	0.690523	0.171026	95.8453	0	0	0	0	0	0	0.023163	1.57715	0.028636	1.87711	1.42035
4186	101102031307	Bakken	ND	Ash Coulee	87.3849	771.857	8.33447	451.212	0.225409	0.623593	0.463401	93.5083	0	0.0572181	218.728	0.091549	258.566	0	0	7.05674	0.242462	0.7054	2.213
4783	120301010609	Barnett	TX	Ash Creek	68.0049	269.315	3.24296	907.821	0.323078	0.444184	0	77.9191	69.0263	0.0294097	111.184	0.647013	599.339	0	0.014705	3.03602	4.1134	0.584873	3.88107
76	020200060905	Marcellus	NY	Ashokan Reservoir-Esopus Creek	205.805	330.729	15.7664	1388	0.240906	0.315511	6.49516	72.4521	0	0	0	0	0	0.009718	0.014577	1.99706	0.275462	0.392692	1.1068
3749	100600030704	Bakken	MT	Assiniboine Creek	51.4967	772.764	3.67503	412.576	0.304195	0.631015	0.073405	78.6182	1.75553	0	0	0	0	0	0	0.801236	0.136201	17.4371	0
3826	100600060902	Bakken	MT	Ator Creek	57.3542	702.223	3.56947	445.947	0.325701	0.754288	0.386058	46.0147	2.68373	0	0	0	0	0	0	1.45511	0.299744	50.2268	0
1874	050100071007	Marcellus	PA	Aultmans Run	73.4903	370.093	9.29773	1079.81	0.284702	0.784274	0.040414	69.314	0	0.802827	359.633	0.0272145	281.157	0	0	3.38726	0.870501	8.52632	14.8996
5625	140401070402	Hilliard	WY	Austin Reservoir	92.0823	2004.83	2.10505	240.232	0.247428	1.21678	3.86029	92.7866	2.97284	0	0	0	0	0.02172	0	0.766131	0.590819	0	2.40217
4906	120601010805	Barnett	TX	Aytes Branch-Brazos River	133.251	378.277	1.30359	717.665	0.302796	0.42981	0.3742	50.8926	26.672	0	0	0	0	0.007505	0	0.393428	0.158441	43.3282	0.09659
5368	120901080203	Barnett	TX	Bachelor Prong	84.9906	595.036	2.3945	686.574	0.285959	0.938938	0.068819	91.1392	32.5836	0	0	0	0	0.05883	0	0.460655	0.115341	2.51562	0.641609
4851	120301031007	Barnett	TX	Bachman Branch-Elm Fork Trinity River	109.354	152.069	1.37076	970.852	0.295212	0.345243	2.16028	6.10228	14.7577	0	0	0	0	0.054868	0	10.9265	39.6605	0	0.568668
2945	050500070105	Marcellus	WV	Back Fork Elk River	121.214	892.305	25.757	1571.31	0.251638	0.850151	0.023017	96.3766	0	0	0	0	0	0	0	1.39948	0.194459	0.196761	0.225719
1867	050100070904	Marcellus	PA	Backlick Creek-Conemaugh River	137.197	393.706	10.562	1141.62	0.264268	0.862655	0.075453	66.7631	0	2.0117	334.546	0.0145775	398.921	0	0.007289	3.34433	1.44737	8.37926	15.0815
4282	101201030203	Mowry	WY	Bacon Creek	103.956	1444.37	4.31187	336.831	0.269912	1.10782	0.410311	98.9785	0	0	0	0	0	0	0	3.50424	0.04078	0	0
2772	050400050601	Marcellus	OH	Bacon Run	40.6577	280.421	7.85984	1014.98	0.379363	0.625054	0.504726	47.6169	0	0.270552	324.918	0	0	0.024596	0	1.65798	0.632789	30.5913	14.0482
3407	090100020404	Bakken	ND	Baden Coulee	52.2357	650.096	1.97123	415.823	0.342291	1.27059	1.57286	18.0113	0	0	0	0	0	0.019144	0	1.23678	0.413045	74.3329	0
3757	100600030712	Bakken	MT	Badger Creek	46.9706	703.127	2.94888	397.947	0.292722	1.91287	0.141811	39.2434	0.680021	0.617408	429.213	0	0	0.06387	0	1.0739	0.303093	54.7948	0
5801	140500011005	Hilliard	CO	Badger Creek-Williams Fork	113.247	2124.22	22.3203	566.437	0.264351	0.848741	0.502341	93.0833	0.578055	0	0	0	0	0	0.035321	0.57847	0.455628	0	3.91619
1105	041100040501	Marcellus	OH	Badger Run-Three Brothers Creek	56.1518	276.745	1.21628	1075.7	0.441147	1.34734	8.50047	48.7006	0	0.284942	312.561	0	0	0	0	2.28853	0.78837	28.4338	8.33854
98	020401010202	Marcellus	NY	Bagley Brook-Upper West Branch Delaware River	78.0364	579.256	16.6959	1176.45	0.251816	0.533717	0.9145	72.3355	0	0	0	0	0	0	0.012815	1.60867	0.239442	3.52077	20.0902
4569	101302030305	Bakken	ND	Bahr Creek-Big Muddy Creek	90.6478	650.929	4.17272	330.677	0.288641	0.645282	1.71286	71.1605	0	0	0	0	0	0.055159	0	0.317479	0.361646	21.5155	1.82903
477	020501040702	Marcellus	PA	Bailey Creek-Mill Creek	78.4495	516.814	12.2711	947.333	0.295519	0.712729	0.087202	51.3057	0	0.0764823	596.884	0.446147	772.168	0.012747	0	2.25063	0.194495	11.1527	33.9009
546	020501060107	Marcellus	PA	Bailey Run-Sugar Creek	71.5925	350.212	10.9966	932.236	0.297479	0.715469	1.4974	53.7089	0	0	0	0.488878	551.78	0	0.013968	3.35735	0.808205	9.58158	27.3982
1193	041201040104	Marcellus	NY	Baker Brook-Tonawanda Creek	47.3866	380.511	4.88671	988.703	0.310743	1.0741	1.19482	39.3682	0	0	0	0	0	0	0.042206	2.8679	1.91482	13.1696	35.9015
1273	041300020402	Marcellus	NY	Baker Creek	58.2054	556.28	8.06696	997.977	0.295099	0.517616	0.024743	75.2876	0	0	0	0	0	0	0	1.33233	0.05142	2.43103	21.1663
5044	120602011003	Barnett	TX	Baker Creek-Brazos River	107.793	282.631	4.70383	838.842	0.301496	0.343306	0.623826	83.9217	6.59869	0.231926	441.793	0.0371082	593.915	0	0	2.34854	0.205595	5.67539	0.136958
1015	041100010108	Marcellus	OH	Baker Creek-West Branch Rocky River	67.4721	251.043	1.24065	986.825	0.347822	1.18081	4.02763	19.5167	0	0.0444628	376.544	0	0	0	0	6.67697	17.6192	2.80867	1.24163
743	020502030404	Marcellus	PA	Baker Run	47.866	486.37	14.0517	1090.13	0.21104	0.677677	0.105291	95.9877	0	0.668533	481.156	0.2507	597.737	0	0	1.40611	0.057684	0	0
3329	111102021004	Fayetteville	AR	Bakers Creek-Illinois Bayou	46.9679	142.932	5.40515	1296.92	0.308797	0.945947	0.766239	43.2695	0	0.0212912	54.4442	0	0	0.021291	0.149038	0.249829	2.22378	0.11302	41.1892
1236	041300010305	Marcellus	NY	Bald Eagle Creek	49.2184	104.504	0.715999	870.816	0.335275	1.04432	3.79453	33.7247	0	0	0	0	0	0	0	2.394	0.70388	34.5604	23.1
890	020503020504	Marcellus	PA	Bald Eagle Creek	136.343	503.687	14.7654	1133.38	0.2375	0.585317	0	87.7073	0	0	0	0	0	0.007334	0.007334	2.41239	1.90508	0.451497	2.9783
764	020502040407	Marcellus	PA	Bald Eagle Creek-West Branch Susquehanna River	95.5928	276.802	14.4999	1046.51	0.258213	0.612061	0.068724	68.4265	0	0	0	0	0	0.010461	0.031383	4.13913	3.51238	5.59112	10.9233
2725	050400040807	Marcellus	OH	Bald Eagle Run	28.3288	275.832	8.08865	1051.66	0.290146	1.33149	0	63.8325	0	0.0705995	297.184	0	0	0	0	3.18276	0.408445	1.43933	27.9001
535	020501050604	Marcellus	NY	Baldwin Creek	106.409	398.087	12.3383	956.995	0.294676	0.887798	1.13247	74.3456	0	0	0	0	0	0	0	1.89933	0.373792	4.58401	16.6471
1869	050100071002	Marcellus	PA	Baldwin Creek-Conemaugh River	117.742	496.121	11.4462	1197.55	0.259062	0.914411	0.003822	80.4327	0	0.0169863	223.851	0	0	0.033973	0	2.48621	1.22442	0.6658	8.15777
1017	041100010202	Marcellus	OH	Baldwin Creek-East Branch Rocky River	94.6499	278.104	2.73306	990.523	0.342064	1.35618	7.92937	26.6284	0	0.105653	256.197	0	0	0.010565	0	6.20549	16.1823	0.290018	0.358481
1651	050100020204	Marcellus	NY	Ball Creek-Chautauqua Lake	75.5403	441.722	3.58219	1172.74	0.29072	0.439175	1.62718	45.7897	0	0	0	0	0	0.013238	0	3.52918	1.22216	8.83513	14.0002
5421	140401010605	Hilliard	WY	Ball Island-Cottonwood Creek	112.029	2204.28	4.41701	275.634	0.236768	0.798999	17.3795	71.4966	75.504	0.0267787	576.684	0	0	0	0	0.472656	0.18227	0	10.7254
3117	050701020302	Marcellus	WV	Ballard Fork-Mud River	91.6271	328.168	16.3884	1181.1	0.298483	0.736461	0.010803	81.0233	0	0.338328	362.152	0	0	0	0	2.24431	1.20694	0.187577	0.239627
110	020401010307	Marcellus	NY,PA	Balls Creek-Lower West Branch Delaware River	94.4698	466.169	13.0376	1160.7	0.286627	0.748624	1.1985	79.1883	0	0.0105854	429.74	0	0	0.021171	0	2.86558	0.541047	0.892679	11.4848
2032	050200050401	Marcellus	PA	Bane Creek	44.9226	361.039	11.7185	1010.8	0.328061	0.939567	0	60.6792	0	0.089042	182.564	0.712336	289.758	0.02226	0.02226	3.20552	0.326448	3.10359	29.1986
876	020503011003	Marcellus	PA	Bargers Run-Susquehanna River	102.014	181.571	9.13777	1112.53	0.258877	0.822632	0.38732	44.1077	0	0	0	0	0	0.009803	0	3.526	1.39516	14.5832	17.4285
4273	101201020204	Mowry	WY	Barker Draw	81.5604	1418.02	2.36774	311.827	0.240728	1.37895	0.049648	99.3744	4.76832	0	0	0	0	0.012261	0	1.32188	0.15712	0	0
3091	050701010301	Marcellus	WV	Barkers Creek	95.64	729.727	22.7216	1208.09	0.244658	0.982863	0	86.8876	0	0.752823	261.899	0	0	0	0	2.68769	1.1599	0.028233	2.88261
3345	111102030204	Fayetteville	AR	Barns Branch-East Fork Point Remove Creek	102.815	114.003	2.9768	1253.58	0.301658	0.229431	14.9211	38.9606	52.8828	0	0	0.593301	326.263	0.029179	0.029179	1.08226	0.682576	7.57873	32.2632
4678	111302010208	Barnett	TX	Barrel Creek	66.7994	290.746	2.35286	907.908	0.33458	0.841951	0	87.9105	13.5056	0	0	0	0	0	0.01497	0.7938	0.351297	3.24102	4.03342
4279	101201030105	Mowry	WY	Barrel Draw-Cheyenne River	90.8399	1290.95	4.30031	321.904	0.228377	2.06495	3.5612	95.0609	12.1452	0.0770587	257.994	0	0	0.022017	0	1.68479	0.113959	0	0.252603
2215	050301030303	Marcellus	OH	Barrel Run	32.1734	346.694	2.23251	996.193	0.435994	0.838311	1.32035	40.9449	0	0.279734	379.695	0	0	0	0	2.81613	1.33079	24.7091	26.1078
182	020401040203	Marcellus	NY	Basher Kill	79.4917	271.376	11.2014	1197.64	0.235214	0.614322	9.19846	82.2201	0	0	0	0	0	0.03774	0.02516	1.73574	0.684671	0.997396	1.18759
68	020200060805	Marcellus	NY	Basic Creek	111.651	330.203	5.18801	1063.02	0.310587	0.814645	14.8323	51.8693	0	0	0	0	0	0.035826	0	2.07673	0.861359	2.57872	23.0932
114	020401010404	Marcellus	NY	Basket Creek	58.3531	513.407	15.8401	1222.1	0.263902	0.641099	0.829863	90.6139	0	0	0	0	0	0.034274	0	1.84763	0.095079	0.12957	5.40028
5736	140402001004	Hilliard	WY	Bastard Butte-Red Creek	118.747	2070.54	1.75834	213.799	0.291196	0.615634	0	99.6983	25.8707	0.0926339	15.5959	0.00842127	265.778	0	0.008421	0.419778	0.139315	0	0
137	020401020301	Marcellus	NY	Batavia Kill	49.9087	675.732	20.5092	1185.46	0.24788	0.248138	0.921484	85.0777	0	0	0	0	0	0	0	2.05337	0.125888	0.791647	9.99207
5692	140402000206	Hilliard	WY	Battle Spring Draw	108.699	2058.59	1.23868	219.424	0.24	0.827571	0.136635	98.9276	5.54426	0	0	0	0	0	0.055198	1.10033	0.216181	0	0
5693	140402000207	Hilliard	WY	Battle Spring Flat	58.639	1988.89	1.20069	199.081	0.303765	1.81814	1.07269	94.4585	4.33831	0.0170535	387.943	0	0	0	0.017053	0.142816	0.067676	0	0
1090	041100040103	Marcellus	OH	Baughman Creek	47.7152	277.76	0.766016	1011.93	0.339177	0.883679	9.86704	39.2192	0	0	0	0	0	0	0	2.75832	0.624649	32.7751	12.4451
150	020401020503	Marcellus	NY	Baxter Brook-East Branch Delaware River	69.1918	528.337	25.2419	1212.73	0.250104	0.683762	1.20062	91.6607	0	0	0	0	0	0	0	1.02715	0.172652	0.993795	3.21683
2582	050400011103	Marcellus	OH	Beach City Reservoir-Sugar Creek	45.4897	316.793	4.2764	1008.08	0.4076	0.971774	1.9448	27.9177	0	0.175864	422.189	0.021983	265.519	0	0.021983	3.94134	3.13303	34.8402	19.4698
2558	050400010607	Marcellus	OH	Beal Run-Sandy Creek	59.1536	312.139	6.00504	1031.29	0.369461	0.758213	3.6331	53.3722	0	0.219767	353.778	0	0	0	0.050715	3.42874	1.1725	13.3913	15.5
4754	120301010402	Barnett	TX	Beans Creek	121.694	314.723	3.81782	875.666	0.278867	0.522669	1.06623	88.3158	6.18858	0.649172	63.4441	0.287608	485.882	0.024652	0	2.22211	0.589539	1.24147	0.690609
4230	101102050504	Bakken	ND	Bear Creek	54.8057	705.716	11.7225	437.463	0.2	1.62649	0.243093	88.1706	0	0.0182463	114.239	0.748098	345.96	0	0	0.829379	0.140748	2.71016	2.2519
4244	101102050609	Bakken	ND	Bear Creek	150.047	611.643	6.64493	470.973	0.319994	0.831355	3.04326	77.3999	0	0	0	0	0	0	0	1.73353	0.073892	0	0.533201
4799	120301020302	Barnett	TX	Bear Creek	83.9325	297.433	3.17042	900.204	0.269617	1.63004	0.600324	78.5867	9.77881	0.0953147	662.926	1.81098	68.8623	0	0	1.51693	0.767846	1.00661	15.0328
5266	120702050103	Barnett	TX	Bear Creek	72.5775	346.684	2.35294	833.886	0.283048	0.526247	0.080613	91.6919	0	0	0	0	0	0.013778	0	1.71953	0.435212	0.05953	0
231	020401060203	Marcellus	PA	Bear Creek	132.885	560.995	6.26253	1295.29	0.290493	0.769091	10.2717	81.8673	0	0	0	0	0	0.037627	0	1.63475	0.373926	0.023706	0.077215
817	020502060505	Marcellus	PA	Bear Creek	44.3322	516.671	15.6668	1144.59	0.256522	0.687515	0.138049	98.7982	0	0	0	0	0	0	0	0.466079	0.026838	0.012181	0.355272
1770	050100050603	Marcellus	PA	Bear Creek	104.852	516.859	6.93923	1141.9	0.244207	0.786225	1.00603	96.7304	0	0.0476862	358.988	0	0	0	0	1.29998	0.034327	0.542503	0.900452
4250	101201010106	Mowry	WY	Bear Creek	137.84	1513.07	3.20702	331.993	0.344232	1.21284	0.212184	99.4353	0	0.0362739	281.651	0	0	0.01451	0.007255	1.27112	0.095724	0	0
2068	050200060302	Marcellus	MD	Bear Creek	127.823	749.016	13.8009	1240.27	0.243978	0.721098	0.14221	69.4918	0	0	0	0	0	0	0.007823	1.8507	0.477239	1.37211	21.5159
1361	041401010602	Marcellus	NY	Bear Creek	41.3221	132.438	1.38506	882.042	0.28275	0.926219	5.16986	37.4564	0	0	0	0	0	0	0.0242	2.96949	1.40006	9.54268	37.463
260	020402030206	Marcellus	PA	Bear Creek	43.8326	274.849	11.7004	1266.17	0.237277	0.586377	0	83.9825	0	0	0	0	0	0	0.045628	2.13898	0.884668	2.35304	6.12077
5095	120602020405	Barnett	TX	Bear Creek-Lake Whitney	76.2575	181.958	2.21832	904.545	0.237563	1.20582	4.02705	46.1411	0	0	0	0	0	0.026227	0	4.0721	0.916213	0.378864	1.90258
5194	120702010701	Barnett	TX	Bear Creek-Leon River	149.736	362.322	3.11686	829.356	0.280224	0.662243	0.394326	91.1541	11.0323	0	0	0	0	0.006678	0	0.42797	0.200397	1.96562	1.519
5030	120602010805	Barnett	TX	Bear Creek-South Fork Palo Pinto Creek	118.113	346.746	4.15031	797.296	0.28121	0.225798	0.503669	89.8558	6.90193	0.0253993	414.927	0.177795	5.48874	0.016933	0.016933	1.69121	0.349924	1.33118	0.086104
4702	111302060501	Barnett	TX	Bear Creek-Wichita River	150.202	297.655	1.27884	761.419	0.337028	0.342074	0.057515	48.6484	8.53946	0	0	0	0	0.046604	0	1.68429	3.95073	36.4709	0
4071	101101012004	Bakken	ND	Bear Den Bay	105.137	658.674	8.25772	416.442	0.327885	0.7578	0.975063	84.2552	0	0	0	0	0	0	0	2.19407	0.282965	9.44758	1.35259
27	020200050203	Marcellus	NY	Bear Kill	65.7159	591.559	15.589	1108.87	0.266372	0.248063	2.89529	69.0776	0	0	0	0	0	0.030434	0	1.6283	0.410683	3.77594	19.2317
83	020200070503	Marcellus	NY	Bear Kill	109.162	337.995	6.76541	1244.37	0.290264	0.426125	4.85768	84.9184	0	0	0	0	0	0.036643	0	1.98849	0.431949	0.182173	4.59885
3198	110100130501	Fayetteville	AR	Bear Lake Slough	135.861	65.2715	0.332485	1251.95	0.25879	0.548243	7.77747	1.67753	100.001	0	0	0	0	0	0	0.771939	0.594643	82.2879	0.499549
1217	041201040505	Marcellus	NY	Bear Ridge-Tonawanda Creek	95.0097	180.363	0.587748	961.775	0.386186	0.541463	10.7116	24.0695	0	0	0	0	0	0	0.02105	3.54542	7.25522	13.7566	21.7794
669	020502010404	Marcellus	PA	Bear Run	50.0057	541.32	9.64669	1162.7	0.233111	0.947367	0	76.1317	0	0.839904	338.427	0	0	0	0	2.81491	0.232888	2.26066	13.9869
1329	041300030501	Marcellus	NY	Beards Creek	120.373	301.524	3.23924	873.662	0.32038	1.11313	1.46685	14.83	0	0	0	0	0	0.008308	0.074768	2.56921	1.03247	40.6157	35.6575
4039	101101011403	Bakken	ND	Beauty Valley	132.587	717.184	2.3338	334.98	0.343835	0.49786	2.88154	33.7062	5.40355	0.0301688	74.1337	0.188555	596.122	0	0.007542	0.206018	0.224896	58.9857	0.810497
194	020401040501	Marcellus	NY	Beaver Brook	60.9598	366.995	6.69552	1137.17	0.286477	0.615958	3.08805	89.5431	0	0	0	0	0	0.11483	0	1.87554	0.154196	0.414791	1.22813
3808	100600060301	Bakken	MT	Beaver Creek	61.8399	715.863	4.93516	406.901	0.35078	0.842853	0.371228	75.6693	1.95213	0	0	0	0	0	0	1.33231	0.080491	22.08	0
4463	101302010701	Bakken	ND	Beaver Creek	107.071	678.127	2.99954	399.715	0.224024	0.590395	0.857366	44.8697	0	0	0	0	0	0.00934	0	0.297911	0.247258	40.4862	10.5053
5615	140401060907	Hilliard	CO,UT	Beaver Creek	114.539	2335.73	13.9362	376.72	0.264444	0.460689	1.35629	97.7526	9.18601	0	0	0	0	0	0	0.29662	0.247307	0	0.675001
298	020501010904	Marcellus	NY	Beaver Creek	86.2014	475.288	9.1948	1109.28	0.289341	0.664481	12.8321	71.7126	0	0	0	0	0	0.023201	0	1.78461	0.137573	5.05326	8.4482
1787	050100051002	Marcellus	PA	Beaver Creek	45.7144	423.733	7.2067	1145.77	0.289182	0.818712	0	59.5314	0	0.021875	199.348	0	0	0	0	3.72121	0.933865	18.5568	13.4318
2745	050400050102	Marcellus	OH	Beaver Creek	60.424	319.593	11.6904	1025.02	0.397154	0.886067	0.199624	64.4385	0	0.513042	424.146	0.0496492	278.618	0	0.01655	3.47324	0.360695	11.462	14.3506
4673	111302010202	Barnett	TX	Beaver Creek	104.013	272.636	1.9347	841.894	0.364723	0.547977	0.222374	90.855	7.01748	0	0	0	0	0	0.019228	0.514117	0.45341	1.3005	1.25031
2872	050500040101	Marcellus	WV	Beaver Creek	100.599	798.027	11.3397	1106.13	0.2543	0.793293	0	56.8718	0	0.0298215	421.124	0	0	0.049703	0.029822	5.44912	4.02276	0.059047	26.9154
4122	101101013007	Bakken	ND	Beaver Creek Bay	90.6786	601.773	4.56919	455.195	0.34	1.53281	5.33655	67.5788	0	0	0	0	0	0	0	0.995668	0.204232	9.34913	2.92979
4118	101101013003	Bakken	ND	Beaver Creek Cemetery	81.7054	571.132	2.75805	488.572	0.343647	1.36596	1.63339	32.2007	0	0	0	0	0	0	0	0.730931	0.01749	0	0
239	020401060307	Marcellus	PA	Beaver Creek-Black Creek	46.1549	455.317	10.0678	1311.36	0.233175	0.391998	0.148223	78.6032	0	0	0	0	0	0.021666	0.021666	2.77097	2.30598	0.858135	3.05028
1080	041100030304	Marcellus	OH	Beaver Creek-Chagrin River	122.819	354.389	3.41715	1119.17	0.405869	0.810793	1.7086	56.7992	0	0.244262	347.473	0	0	0.04071	0.008142	3.82965	5.17701	5.82111	5.03055
1116	041201010201	Marcellus	NY	Beaver Creek-Frontal Lake Erie	64.2211	236.794	3.42278	1020.91	0.341287	0.486288	2.11218	40.3417	0	0	0	0	0	0	0	3.10966	1.59343	30.5152	16.9115
4583	101302030602	Bakken	ND	Beaver Creek-Heart River	125.669	651.325	3.36978	426.238	0.251247	0.290701	0.883828	55.0544	13.5985	0	0	0	0	0	0	0.812758	0.216316	38.1392	2.19453
5599	140401060304	Hilliard	UT,WY	Beaver Creek-Henrys Fork	149.56	2871.02	15.1098	592.773	0.277695	0.329138	11.6031	81.0654	45.0633	0	0	0	0	0.006686	0.026745	0.512178	0.081624	0	0.37608
4121	101101013006	Bakken	ND	Beaver Creek-Lake Sakakawea	83.4174	646.409	3.5383	444.33	0.34	0.45669	2.14715	61.4916	0	0	0	0	0	0	0	1.5146	0.23965	25.6169	7.63155
2003	050200040603	Marcellus	WV	Beaver Creek-Little Sandy Creek	138.421	620.602	8.62876	1246.63	0.270084	0.742958	0.118982	68.0498	0	0.00722434	37.7868	0.0144487	34.5474	0.007224	0	3.93414	0.894769	5.91788	16.6145
856	020503010304	Marcellus	PA	Beaver Creek-Middle Creek	151.631	282.57	10.8125	1188.39	0.239624	1.00221	0.473644	68.4629	0	0	0	0	0	0.006595	0.03957	3.00394	1.15644	11.9806	10.7389
1923	050200010405	Marcellus	WV	Beaver Creek-Tygart Valley River	89.4263	686.05	14.7543	1220.65	0.293993	0.87564	0.257623	71.4028	27.2998	0	0	0	0	0.011182	0.011182	4.2183	3.24696	3.30079	11.2036
75	020200060904	Marcellus	NY	Beaver Kill-Esopus Creek	140.279	455.071	22.3736	1390.64	0.236552	0.313872	4.12352	90.7848	0	0	0	0	0	0	0	2.05889	0.306175	0.312456	1.20812
63	020200060703	Marcellus	NY	Beaver Kill-Kaaterskill Creek	78.5037	92.5254	7.08569	1063.93	0.303443	0.685017	13.1383	70.4033	0	0	0	0	0	0	0.165597	3.26471	1.50173	4.08479	2.39722
3595	090100071204	Bakken	ND	Beaver Lake-East Branch Short Creek	83.5435	614.147	1.03651	443.832	0.353656	0.425602	6.82991	33.9115	0	0	0	0	0	0	0	0.748522	0.55583	52.0786	0.335032
1719	050100040101	Marcellus	NY	Beaver Marsh-French Creek	67.5123	499.952	4.13096	1203.88	0.298501	0.450661	2.87908	47.0796	0	0	0	0	0	0.014812	0	2.9162	0.920825	19.4764	23.3859
1724	050100040106	Marcellus	NY,PA	Beaver Meadow Brook-French Creek	110.04	467.366	5.80294	1211.78	0.337	0.614348	5.51457	57.3653	0	0.00908757	479.759	0	0	0	0	1.49675	0.485925	14.4051	16.9575
1167	041201030202	Marcellus	NY	Beaver Meadow Creek-Buffalo Creek	69.3892	436.361	4.48333	1107.31	0.29358	1.23406	3.32564	38.2396	0	0	0	0	0	0.014411	0	1.78363	0.535461	23.4792	29.9917
2247	050301040103	Marcellus	PA	Beaver River-Ohio River	115.956	319.968	9.6292	958.529	0.271324	0.769799	0.388114	51.2086	0	0	0	0	0	0.051744	0.12936	6.02978	11.2965	1.87692	5.68355
674	020502010501	Marcellus	PA	Beaver Run	49.1308	511.037	7.59504	1036.03	0.266193	0.649551	0.021982	67.734	0	0	0	0.0203538	63.3234	0	0	5.39427	1.70029	1.93625	12.4931
827	020502060701	Marcellus	PA	Beaver Run	88.9782	383.074	13.9579	1133.16	0.273012	0.764086	0.250819	65.7389	0	0.0112387	33.7195	0.382116	495.36	0.011239	0	3.28863	0.436264	8.56325	19.928
2679	050400030903	Marcellus	OH	Beaver Run	36.4607	303.495	10.1606	1041.33	0.447423	0.732092	0.0716	68.4665	0	0.0822805	14.9946	0	0	0	0	1.82431	0.469471	6.12794	18.1147
1886	050100080203	Marcellus	PA	Beaver Run Reservoir-Beaver Run	141.746	368.761	9.72095	1047.1	0.291059	0.86122	0	61.3379	0	1.72844	344.788	0.331578	427.338	0.01411	0.105823	3.40292	3.72231	1.86119	18.6709
641	020501070804	Marcellus	PA	Beaver Run-Catawissa Creek	103.042	354.096	14.6302	1129.51	0.236886	0.597143	0.074237	83.7735	0	0	0	0	0	0.009705	0	1.63042	0.15995	3.14416	8.17831
2206	050301030101	Marcellus	OH	Beaver Run-Mahoning River	106.508	371.037	3.54795	992.754	0.460264	0.885114	0.334632	25.252	0	0.206558	457.926	0	0	0.028167	0	3.85587	0.904469	38.5646	28.4505
3051	050600011003	Marcellus	OH	Beaver Run-Olentangy River	62.2377	300.049	0.577146	978.123	0.39	0.870035	0.286313	12.1784	0	0	0	0	0	0	0	3.3929	1.17299	75.4985	4.36556
2797	050400060409	Marcellus	OH	Beaver Run-South Fork Licking River	77.501	281.158	2.26875	1011.04	0.397884	0.886802	0.609699	24.4658	0	0.0516122	245.643	0	0	0	0	6.02124	10.8378	31.5429	11.6993
668	020502010403	Marcellus	PA	Beaver Run-West Branch Susquehanna River	146.311	475.39	7.75377	1157.8	0.262699	0.85812	0	69.4911	0	0.649302	396.745	0	0	0.006835	0	3.15431	0.330684	3.06018	20.5884
1388	041401020701	Marcellus	NY	Beaverdam Brook	44.6632	250.258	2.88812	1326.86	0.241967	0.992895	15.4158	75.9686	0	0	0	0	0	0.04478	0	1.08678	0.08398	0.213576	4.85584
1844	050100070304	Marcellus	PA	Beaverdam Creek	48.0681	619.774	9.00793	1086.43	0.28	0.757827	0.031836	44.5458	0	0.0416076	243.475	0	0	0	0	3.46837	0.596771	9.30542	38.482
2607	050400011703	Marcellus	OH	Beaverdam Creek	56.8889	309.893	9.144	1034.85	0.342225	0.646244	0.033222	62.5641	0	0.0878906	348.927	0	0	0.035156	0.017578	4.69014	3.58087	7.86401	11.9329
880	020503020101	Marcellus	PA	Beaverdam Creek	59.6267	481.768	13.0535	1011.99	0.258944	0.926651	0	60.5488	0	0	0	0	0	0	0.134168	4.98331	2.0818	3.88987	23.7694
122	020401010506	Marcellus	NY,PA	Beaverdam Creek-Delaware River	63.294	347.095	10.5071	1157.65	0.278856	0.645432	0.342724	78.3942	0	0	0	0	0	0.015799	0	3.28422	0.393649	2.63513	10.3955
42	020200050503	Marcellus	NY	Beaverdam Creek-Fax Creek	54.4977	382.776	6.84672	1021.65	0.297214	0.887381	12.0886	45.0019	0	0	0	0	0	0	0.018349	2.23868	0.636071	6.1731	31.3973
1836	050100070102	Marcellus	PA	Beaverdam Creek-Quemahoning Creek	89.0249	625.193	8.48055	1156.86	0.271525	0.832596	0.015163	50.3599	0	0.0224656	34.5253	0	0	0.011233	0.011233	4.34526	1.46207	8.26914	30.2733
1851	050100070401	Marcellus	PA	Beaverdam Run-South Fork Little Conemaugh	66.7892	749.904	8.91338	1119.74	0.213397	0.757656	0.101072	89.0774	0	0	0	0.0149725	437.491	0.029945	0	1.36296	0.391151	0.417767	1.26004
1320	041300030206	Marcellus	NY	Bebee Creek-Honeoye Creek	92.7298	295.482	3.7851	896.167	0.321798	1.10171	1.6983	28.0172	0	0	0	0	0	0	0.075488	1.49346	0.366445	19.3325	45.9658
5199	120702010801	Barnett	TX	Beck Branch-Leon River	94.2777	315.668	2.93742	841.712	0.19019	0.584004	1.22026	88.6911	7.48574	0	0	0	0	0	0	0.255448	0.224258	3.29317	1.26513
4263	101201010305	Mowry	WY	Beckwith Creek-Antelope Creek	204.917	1419.55	5.30112	324.39	0.252283	0.384862	1.08706	98.1285	5.31824	0	0	0	0	0.00976	0	1.67378	0.094629	0	0
1907	050200010104	Marcellus	WV	Becky Creek-Tygart Valley River	116.892	817.813	20.5423	1295.99	0.279061	0.865283	0.352671	83.1203	13.0809	0	0	0	0	0.008555	0	2.01376	0.39818	3.94715	6.81857
4662	101800080105	Mowry	WY	Bed Tick Creek	57.0648	1611.61	8.18051	343.142	0.254427	0.627447	3.01764	90.7215	0.121023	0.0175239	159.299	0	0	0	0.035048	1.62494	0.19617	1.25722	1.41812
5348	120901070503	Barnett	TX	Bee Branch-Blanket Creek	90.5903	440.754	2.95045	759.859	0.230421	1.83062	0.085434	91.4009	2.1156	0.0331161	33.5838	0	0	0.044155	0	1.13819	0.335022	1.18515	1.81201
5062	120602011207	Barnett	TX	Bee Creek-Brazos River	156.218	235.441	2.72557	878.343	0.301541	0.467324	2.49659	64.8905	27.4945	0.0320066	739.32	0.24325	66.5656	0.012803	0	7.36696	1.69071	2.57839	5.07152
5224	120702020201	Barnett	TX	Bee Creek-Cowhouse Creek	124.807	326.13	3.83796	817.15	0.221112	0.580363	0.740677	94.5037	9.01068	0	0	0	0	0	0	0.584851	0.146058	1.25922	1.0883
5227	120702020204	Barnett	TX	Bee House Creek	55.547	296.253	3.60716	829.945	0.226416	1.15872	0.827973	98.4153	2.57953	0	0	0	0	0	0	0.583541	0.094609	0.251146	0.387251
2207	050301030102	Marcellus	OH	Beech Creek	81.9019	354.38	1.96	996.128	0.456494	0.879816	1.40347	25.7163	0	0.45176	35.5279	0.0366292	55.6624	0.036629	0	4.38271	4.41791	27.5583	23.682
756	020502040205	Marcellus	PA	Beech Creek-Bald Eagle Creek	127.384	403.428	15.4563	1061.08	0.223096	0.812092	0.003534	90.1507	0	0.290461	38.8977	0.0471018	236.857	0	0	2.08195	0.385231	0.970304	4.06779
3145	050702010308	Marcellus	KY,WV	Beech Creek-Tug Fork	70.0261	410.962	30.4899	1167.13	0.241305	0.810508	0	92.4008	0	0.37129	23.3924	0.285608	243.158	0	0	1.99161	0.968246	0.069422	0.527094
2454	050302030604	Marcellus	WV	Beech Fork	64.0849	319.085	19.2302	1183.05	0.303322	0.912341	0	90.3046	0	0.187252	335.636	0	0	0	0	2.55343	0.099131	0.66574	5.80626
2763	050400050406	Marcellus	OH	Beeham Run-Salt Fork	56.545	281.359	8.23229	1002.78	0.369984	0.70368	0.128921	71.3094	0	0	0	0	0	0.017685	0	2.51803	0.565153	3.77851	5.85717
1203	041201040303	Marcellus	NY	Beeman Creek	41.7152	198.362	1.06284	978.247	0.335897	1.20861	14.343	20.3766	0	0	0	0	0	0.023972	0	2.19124	2.22404	23.7397	30.3514
101	020401010205	Marcellus	NY	Beers Brook-Middle West Branch Delaware River	126.874	545.263	16.9411	1228.78	0.25915	0.758246	1.03498	70.4098	0	0	0	0	0	0.023646	0	1.88977	0.712682	2.44167	21.3643
3481	090100040302	Bakken	ND	Belcourt Lake-Ox Creek	170.775	597.903	2.21205	465.777	0.272249	0.0649882	7.70439	48.1796	1.39237	0	0	0	0	0.011711	0	0	0.836383	25.2403	2.21044
320	020501011206	Marcellus	NY	Belden Brook-Susquehanna River	92.0818	402.467	9.86508	1079.68	0.29083	0.642925	1.19712	60.1736	0	0	0	0	0	0	0.01086	2.38327	0.747774	7.18956	24.8405
2726	050400040808	Marcellus	OH	Bell Creek-Muskingum River	65.029	263.285	10.1317	1054.9	0.293836	1.25606	0	61.3406	0	0.0307555	255.333	0	0	0.015378	0.061511	3.95911	1.62398	2.49277	22.7782
4193	101102040506	Bakken	ND	Bell Lake Creek	45.0928	751.332	7.142	361.717	0.220567	1.77995	0.245509	98.0459	0	0.0665295	296.425	0.155236	367.756	0	0	1.38599	0.041098	0	0
5811	140500020201	Hilliard	CO	Bell Rock Gulch-Yampa River	107.652	1982.96	12.701	440.153	0.179949	1.22895	0.200637	92.9025	4.24756	0	0	0	0	0.018578	0.027868	0.394802	0.208454	2.92679	2.69522
670	020502010405	Marcellus	PA	Bell Run	42.6581	515.947	13.226	1139.43	0.266313	0.834618	0	74.8513	0	1.19555	464.59	0	0	0	0	2.80689	0.323235	0.649762	15.1027
1577	050100010206	Marcellus	PA	Bell Run	53.4238	580.201	16.6604	1062.72	0.276623	0.735151	0.200506	77.321	0	0.804884	363.458	0	0	0	0	1.74198	0.055855	0	21.2216
2795	050400060406	Marcellus	OH	Bell Run-South Fork Licking River	67.2786	294.446	1.25275	1017.78	0.389024	1.07048	0.570083	17.4839	0	0.118909	416.568	0	0	0	0	4.25501	3.09539	54.3265	13.8038
887	020503020501	Marcellus	PA	Bells Gap Run	59.4059	638.507	14.0899	1138.35	0.222142	0.794989	0.007575	91.3146	0	0	0	0	0	0.016833	0	1.30298	0.550654	0.07575	1.112
3488	090100040401	Bakken	ND	Belmar Slough	135.852	497.949	1.08474	362.488	0.36	0.0187805	5.40358	20.5304	5.77748	0	0	0	0	0	0	0.980746	0.230182	63.1091	3.32655
157	020401030103	Marcellus	PA	Belmont Lake-West Branch Lackawaxen River	137.844	478.941	9.36431	1171.54	0.291386	0.709189	5.42768	56.8169	0	0	0	0	0	0.072546	0	2.95387	0.616654	1.36867	27.158
246	020401060404	Marcellus	PA	Beltzville Lake-Pohopoco Creek	98.1134	294.846	9.19955	1270.8	0.253622	0.62921	0	66.0083	0	0	0	0	0	0.010192	0	4.10737	1.58114	3.73476	14.0574
1653	050100020206	Marcellus	NY	Bemus Creek-Chautauqua Lake	85.8829	455.942	3.95208	1164.9	0.290393	0.455023	1.48785	54.5285	0	0	0	0	0	0	0.034931	3.28327	1.41058	4.25922	9.50964
3139	050702010302	Marcellus	WV	Ben Creek	60.3633	456.307	28.0651	1151.67	0.230778	0.67397	0	85.3741	0	0.36446	519.775	0.662654	662.376	0.033133	0	2.22397	1.24226	0.123746	0.542692
2306	050301060903	Marcellus	OH	Bend Fork	69.9716	356.357	10.2276	1072.74	0.3395	1.2347	0	55.0731	0	0	0	0	0	0.014292	0	3.87833	0.60731	4.22215	33.4285
5239	120702030104	Barnett	TX	Bennett Creek	171.709	416.565	3.73051	776.743	0.242352	0.189596	0.403549	92.1837	0	0	0	0	0	0.017471	0	0.974604	0.143952	1.99993	2.29604
1298	041300020903	Marcellus	NY	Bennett Creek-Canaseraga Creek	106.582	498.366	10.1748	942.38	0.291701	0.469402	1.76582	68.1544	0	0	0	0	0	0	0	1.48957	0.20885	15.5698	12.1184
2179	050301020103	Marcellus	PA	Bennett Run-Frontal Pymatuning Reservoir	80.8184	342.941	1.84071	1072.03	0.51	0.804018	5.02161	40.7642	0	0.0989873	46.8264	0.0123734	168.438	0.012373	0	4.00003	2.665	13.695	19.632
315	020501011201	Marcellus	NY	Bennettsville Creek	103.795	486.938	10.7563	1121.7	0.286604	0.764821	1.62953	68.3399	0	0	0	0	0	0.019269	0.019269	1.53152	0.447918	4.50268	21.425
1854	050100070502	Marcellus	PA	Bens Creek-Little Conemaugh River	128.267	650.291	9.03906	1135.14	0.249063	0.780188	0.02526	76.3986	0	0	0	0	0	0.007796	0.007796	3.80884	2.05009	2.45508	8.72714
3426	090100030202	Bakken	ND	Bentley Lake-Wintering River	139.692	495.019	1.5276	411.44	0.290797	0.559302	10.0709	11.6634	0.00545	0	0	0	0	0	0	0.691009	0.49531	41.735	24.5072
3409	090100020501	Bakken	ND	Berg Coulee-Des Lacs Coulee	92.5831	640.366	3.05673	395.609	0.339782	0.586468	1.81297	25.0102	0	0	0	0	0	0	0	0.836734	0.558034	66.7678	0
3191	110100130301	Fayetteville	AR	Bergern Lake-White River	67.7282	68.8181	0.684729	1249.57	0.241936	1.12224	13.6785	1.88476	100	0	0	0	0	0	0.02953	0.306463	0.854429	66.8731	4.52316
2946	050500070106	Marcellus	WV	Bergoo Creek-Elk River	134.047	877.557	29.329	1507.5	0.258554	0.728761	0.018128	94.0935	0	0	0	0	0	0	0	2.14138	0.33195	0.182626	0.318253
5070	120602020104	Barnett	TX	Berrys Creek	90.4199	326.167	3.57994	830.879	0.290299	0.695713	1.0472	89.8137	3.04368	0	0	0	0	0.066357	0	2.08072	0.139312	0.249856	2.84696
4139	101101013406	Bakken	ND	Berthold Bay	147.466	579.477	2.02886	434.575	0.343717	0.280186	2.10926	20.2308	0	0	0	0	0	0	0	2.59684	0.054221	21.1829	0.639613
4386	101301010505	Bakken	ND	Bethel Cemetery	147.559	572.884	1.5281	415.893	0.334465	0.273663	7.4084	32.2838	0	0	0	0	0	0.020331	0	0.744458	0.2874	36.3125	15.4871
4106	101101012804	Bakken	ND	Bethlehem Church	66.9462	613.842	1.20478	372.252	0.242548	1.4629	1.51919	5.63712	0	0	0	0	0	0	0	1.4365	0.298715	87.7148	0.391224
92	020401010102	Marcellus	NY	Betty Brook-Headwaters West Brach Delaware River	65.136	588.886	13.5062	1083.28	0.264042	0.326217	1.66768	61.1239	0	0	0	0	0	0.046057	0	1.72047	0.173815	6.79645	27.0849
4136	101101013403	Bakken	ND	Beulah Bay	36.2801	616.906	2.59742	401.879	0.335295	3.0113	2.39927	26.382	0	0	0	0	0	0	0	1.16871	0.261512	60.7136	0.659984
2152	050301010610	Marcellus	OH,PA	Bieler Run-Little Beaver Creek	43.2068	325.046	11.5063	978.653	0.288968	0.840705	0.183383	65.0176	0	0	0	0.046289	438.514	0	0.023144	2.78862	0.79161	8.14596	16.7379
1543	041402020805	Marcellus	NY	Big Bay Creek	64.6058	142.448	2.42704	1154.31	0.277664	0.621533	20.8516	46.6085	0	0	0	0	0	0.015478	0.015478	1.64511	0.68871	6.12134	19.1844
4825	120301020703	Barnett	TX	Big Bear Creek	114.374	199.022	2.02055	954.099	0.320546	0.963161	0.159753	31.6579	0	0	0	0	0	0.02623	0	17.4635	24.2277	0.550086	2.33806
2915	050500050801	Marcellus	WV	Big Beaver Creek	100.063	711.197	10.4485	1360.87	0.278972	0.948069	0.243751	68.5957	0	0	0	0	0	0	0	3.4958	1.91587	4.52064	10.135
5530	140401040407	Hilliard	WY	Big Bend-Big Sandy River	166.735	1969.21	1.82175	195.467	0.27	0.796418	0.479868	97.5467	17.2667	0.00599755	348.17	0	0	0	0	0.905631	0.375717	0	0
160	020401030203	Marcellus	PA	Big Brook-Dyberry Creek	62.3653	418.534	9.44932	1140.51	0.286804	0.821893	4.91529	58.8579	0	0	0	0	0	0.048104	0.048104	3.54939	0.835282	1.85153	25.2518
3904	100902040102	Mowry	WY	Big Bull Cedar Creek-Salt Creek	144.74	1667.54	7.30472	342.382	0.283155	0.37996	0.877247	91.4395	0	0.0207268	642.817	0.0276358	222.517	0	0.034545	1.70197	0.254172	0	0
4036	101101011308	Bakken	ND	Big Butte	130.757	701.347	3.9037	450.566	0.341209	0.333084	2.00849	61.1255	0	0	0	0	0	0.007648	0	0.551673	0.215503	31.3086	1.64644
3123	050701020308	Marcellus	WV	Big Cabell Creek-Mud River	89.2267	236.528	12.4136	1080.55	0.2919	0.657472	0.137152	80.4518	9.71523	0.369844	558.155	0.0224148	674.393	0	0	3.94625	1.66264	0.548608	11.2737
2906	050500050603	Marcellus	WV	Big Clear Creek	92.5835	1078.81	19.1641	1447.88	0.249096	0.600248	0.154576	95.5951	0	0	0	0	0	0	0	1.91324	0.183858	0	0
4746	120301010206	Barnett	TX	Big Cleveland Creek	113.882	318.802	2.5358	838.137	0.279107	0.564651	0.084554	87.9238	8.16817	0.0614673	611.788	0	0	0.052686	0	1.63052	0.810275	1.70215	0.075862
456	020501040404	Marcellus	NY	Big Creek	47.7855	525.021	9.566	922.755	0.298927	0.501847	0.105475	45.6934	0	0	0	0	0	0	0	3.00385	0.686475	24.8846	23.2837
3107	050701020101	Marcellus	WV	Big Creek	76.0926	330.202	28.3131	1173.66	0.285355	0.593667	0	92.0939	0	1.55074	569.679	0	0	0	0	2.79625	1.79056	0.254233	1.19904
3125	050702010101	Marcellus	WV	Big Creek	88.0447	646.864	25.021	1101.58	0.230927	0.839703	0	91.6349	0	0.204442	38.2674	0	0	0	0	1.56891	0.562283	0	1.23269
1112	041100040606	Marcellus	OH	Big Creek	130.408	311.709	3.53833	1165.4	0.3644	0.984487	0.240192	55.0109	0	0.337402	46.6569	0	0	0.053678	0.007668	4.28428	6.53497	7.35347	4.7431
1065	041100020603	Marcellus	OH	Big Creek	96.6785	256.308	1.75954	994.506	0.280477	0.443433	0.46826	7.70534	0	0.0724049	561.893	0	0	0.010344	0.010344	9.18767	38.273	0	0
3254	111102010303	Fayetteville	AR	Big Creek Outlet-Arkansas River	85.9594	143.485	2.31321	1218.31	0.243126	0.870362	0.822864	22.0174	0	0.325735	49.3749	0	0	0.023267	0	0.309206	2.00014	0.154941	68.6474
2871	050500030908	Marcellus	WV	Big Creek-Greenbrier River	118.675	628.151	21.2703	1001.62	0.28478	0.902224	0.006067	81.4329	0	0	0	0	0	0	0	3.40125	1.23195	0.131956	9.05265
4757	120301010405	Barnett	TX	Big Creek-Lake Bridgeport	68.7826	296.233	3.40221	885.939	0.280458	0.830837	0.272077	85.1784	37.4796	0.189001	587.188	0	0	0	0	2.20856	0.410666	3.11319	1.27274
3119	050701020304	Marcellus	WV	Big Creek-Mud River	116.892	269.136	14.6208	1143.85	0.310867	0.684986	0.006159	86.7332	0	0.0342195	357.817	0	0	0.01711	0	3.09511	1.18816	0.410376	4.27622
3101	050701010503	Marcellus	WV	Big Cub Creek-Guyandotte River	125.064	468.442	29.5166	1167.14	0.23842	0.755136	0.008636	90.0267	0	0.287851	37.3717	0.0239876	651.473	0.007996	0	1.59967	1.15054	0.146804	0.210851
221	020401041002	Marcellus	NJ	Big Flat Brook	84.2825	308.342	8.74661	1208.79	0.216078	0.945998	10.9618	85.2555	0	0	0	0	0	0.083054	0	1.54957	0.159414	0.198586	0.144135
4227	101102050501	Bakken	ND	Big Gulch	54.8708	742.604	8.91439	445.412	0.207958	2.33131	0.895508	78.311	0	0	0	0	0	0	0	19.6057	0.182874	12.3206	5.65515
5816	140500020303	Hilliard	CO	Big Gulch	139.191	2086.06	6.61906	468.028	0.288402	0.414426	0	96.1514	5.63595	0	0	0	0	0	0.064659	0.879684	0.349524	0.728728	2.7358
3109	050701020103	Marcellus	WV	Big Harts Creek	116.96	313.929	26.0591	1160.46	0.289763	0.822506	0	92.546	0	0.0341997	471.638	0	0	0	0	2.51151	0.986018	0.342421	1.07343
5645	140401071001	Hilliard	WY	Big Hollow Creek	99.0793	2340.8	7.76018	315.68	0.279543	0.658504	0.018167	99.9628	19.944	0.0100929	265.995	0	0	0	0	0.380567	0.470384	0	0
107	020401010304	Marcellus	NY	Big Hollow-Lower West Branch Delaware River	57.2441	428.257	15.1198	1116.9	0.258077	0.836987	1.06868	68.3608	0	0	0	0	0	0.034938	0	2.3484	1.3881	5.06522	16.5457
3026	050500090501	Marcellus	WV	Big Horse Creek	76.1055	316.005	17.7571	1190.72	0.296152	0.737745	0.005914	89.1998	0	0.341631	569.856	0	0	0	0	2.60238	0.802756	0.083979	0.387959
1160	041201020210	Marcellus	NY	Big Indian Creek-Cattaraugus Creek	76.5619	242.87	2.47716	1028.13	0.319272	0.554755	4.53514	55.8123	0	0	0	0	0	0	0.026123	2.58564	1.2142	21.3309	11.0898
1649	050100020202	Marcellus	NY	Big Inlet-Chautauqua Lake	83.1405	432.137	3.35611	1213.3	0.321702	0.428474	7.09669	48.0951	0	0	0	0	0	0	0	2.47746	1.22755	8.35472	13.7073
2897	050500050303	Marcellus	WV	Big Laurel Creek-Gauley River	146.676	732.172	14.6991	1372.15	0.262718	0.855587	0.168141	85.0379	0	0	0	0	0	0.013635	0.006818	2.76354	0.804275	2.44848	3.20757
2985	050500080101	Marcellus	WV	Big Lick Run-Pocatalico River	106.649	292.276	13.6146	1155.97	0.290615	0.830573	0	84.0356	0	0.0375063	226.258	0	0	0.009377	0	2.83462	0.211011	0.607687	9.33053
4022	101101011102	Bakken	ND	Big Meadow	202.498	721.441	1.62282	494.645	0.340116	0.334094	7.00508	14.0986	0	0.0345682	788.239	0.182718	797.16	0.004938	0	4.2436	0.278025	70.8232	0.280007
1769	050100050602	Marcellus	PA	Big Mill Creek	85.6384	535.039	6.85518	1150.07	0.246994	0.829793	1.02879	94.6553	0	0.128447	326.873	0.023354	36.3213	0.011677	0	1.18345	0.053752	0.193359	2.78163
3235	110100140905	Fayetteville	AR	Big Mingo Creek	87.566	73.2757	1.04375	1257.25	0.321877	0.713142	16.3659	24.9419	89.2499	0	0	0.12562	349.557	0	0.01142	0.587691	0.708589	38.8476	12.5727
4688	111302060108	Barnett	TX	Big Moonshine Creek	74.6589	362.816	1.73394	662.86	0.335472	0.572756	0.273659	58.2315	0.028556	0	0	0	0	0	0.013394	1.14586	0.536697	2.16516	0
718	020502020401	Marcellus	PA	Big Moores Run	45.1683	611.493	16.0321	1065.95	0.249364	0.694097	0.161387	83.0126	0	0	0	0	0	0	0	1.85613	0.067304	4.25383	11.329
2966	050500070607	Marcellus	WV	Big Otter Creek-Elk River	153.944	348.973	20.7251	1211.63	0.286596	0.80909	0	90.3339	0	0.0584626	279.339	0	0	0	0	2.60952	0.347597	1.27365	2.54029
828	020502060702	Marcellus	PA	Big Run	123.021	290.032	11.9549	1093.2	0.271458	0.815086	0.033649	41.6495	0	0.00812868	46.3965	0.373919	417.439	0	0	4.22103	0.630218	20.03	31.9557
933	020700010102	Marcellus	WV	Big Run	75.6583	1085.01	23.5119	1177.64	0.240747	0.77039	0.020224	92.9798	0	0	0	0	0	0	0	1.49952	0.085084	0	3.12879
1801	050100060401	Marcellus	PA	Big Run	45.6089	456.159	10.9988	1131.95	0.28222	0.713305	0	63.7472	0	2.78454	41.7429	0	0	0.021926	0	3.51899	0.58484	3.68645	25.9177
1811	050100060703	Marcellus	PA	Big Run	50.1897	472.432	9.72394	1098.12	0.266838	0.836253	0	69.8277	0	0.67743	351.149	0	0	0	0	3.78505	0.670355	2.02643	20.4885
2189	050301020402	Marcellus	PA	Big Run	68.6205	341.732	2.83161	1041.58	0.453418	1.0326	2.01994	40.606	0	2.11307	338.752	0	0	0	0	4.1045	1.61756	23.3972	24.3481
2384	050302020101	Marcellus	WV	Big Run	51.3841	232.984	7.58211	1080.68	0.334969	0.768901	0	65.1872	6.04652	0	0	0	0	0	0	5.54101	4.17015	1.5992	10.4745
2647	050400030303	Marcellus	OH	Big Run	80.4455	327.86	3.38381	1024.47	0.450167	0.937749	0.133142	26.5591	0	0.4848	329.196	0	0	0.012431	0	3.46469	0.4534	47.8742	19.5977
2740	050400041201	Marcellus	OH	Big Run	47.2411	272.688	9.73767	1058.54	0.290343	1.08754	0	75.48	0	0.084672	322.769	0	0	0	0	3.9336	0.330248	1.64	16.7562
2803	050400060602	Marcellus	OH	Big Run	64.9587	268.445	6.49247	1015.77	0.338944	0.844365	0.218852	53.4164	0	0.0153944	152.165	0.0153944	332.515	0	0	2.37962	0.396302	10.6766	28.682
755	020502040204	Marcellus	PA	Big Run	89.1308	542.815	11.7133	1105.88	0.212251	0.592098	0	94.4404	0	0.280487	537.771	0	0	0	0.011219	1.66118	0.081112	1.1097	0.019185
2204	050301020605	Marcellus	PA	Big Run	73.6506	349.503	4.14851	1012.1	0.502457	0.720235	0.201672	39.0743	0	0	0	0	0	0	0.081466	4.76336	6.99807	14.4923	17.0651
3073	050600011403	Marcellus	OH	Big Run-Alum Creek	96.2451	288.334	1.17097	974.626	0.373324	0.69797	0.145891	24.564	0	0	0	0	0	0	0.01039	2.77909	1.36492	51.8466	12.4213
2635	050400020803	Marcellus	OH	Big Run-Black Fork Mohican River	49.8756	347.086	6.95073	1027.79	0.425742	0.783103	0.176879	38.1771	0	0	0	0	0	0	0.0401	3.87745	2.28017	31.0947	18.5272
1992	050200040405	Marcellus	WV	Big Run-Dry Fork	50.8753	821.259	24.3774	1323	0.273932	0.900884	0	84.1428	0	0	0	0	0	0	0	2.51717	0.11885	0.300661	9.38948
2397	050302020303	Marcellus	OH	Big Run-East Branch Shade River	45.3017	228.48	8.89711	1063.36	0.39005	0.981422	0.025826	72.0186	0	0.0220742	316.766	0	0	0	0	2.62759	0.661422	2.41969	18.3086
2960	050500070601	Marcellus	WV	Big Run-Elk River	72.4833	573.517	31.3472	1329.44	0.25096	0.794654	0.008693	94.2387	0	0.0137963	95.5188	0	0	0	0	2.13544	0.180787	0.074516	0.389965
2514	050302040905	Marcellus	OH	Big Run-Federal Creek	101.952	248.696	10.5903	1041.3	0.323505	1.04363	0.012359	86.4397	0	0.0294257	317.758	0	0	0	0	2.54678	0.284316	0.023835	7.96264
2675	050400030804	Marcellus	OH	Big Run-Killbuck Creek	70.9475	302.917	11.0701	1017.15	0.424282	0.723834	2.17797	67.4561	0	0.155044	46.4415	0	0	0	0.02819	2.62061	0.590829	9.04294	12.5427
829	020502060801	Marcellus	PA	Big Run-Muncy Creek	105.915	529.988	16.1853	1207.24	0.285829	0.69712	0.157214	88.1087	0	0	0	0	0	0	0	2.76181	0.355023	0.984924	6.28516
2326	050301061208	Marcellus	OH,WV	Big Run-Ohio River	28.8137	302.403	14.9711	1134.32	0.293552	0.868578	0.059351	57.7141	14.1422	0	0	0	0	0.034706	0	2.71267	3.94027	4.32012	12.6605
1455	041402011101	Marcellus	NY	Big Salmon Creek	129.32	337.595	4.09823	987.061	0.304481	0.967869	4.01105	15.5995	0	0	0	0	0	0	0.015465	1.8925	0.336152	52.1798	24.7984
5841	140500030407	Hilliard	WY	Big Sandstone Creek	115.849	2554.33	17.4068	750.512	0.262237	0.513088	1.53593	97.5745	2.52034	0	0	0	0	0	0.008632	0.271327	0.098068	0	0.313867
5404	120902050205	Barnett	TX	Big Sandy Creek	133.163	322.119	6.59589	834.78	0.21379	1.31069	0.571819	94.1906	0	0	0	0	0	0.022529	0	1.34885	0.703925	0	0
5508	140401040110	Hilliard	WY	Big Sandy Reservoir-Big Sandy River	59.1732	2086.59	2.05503	204.792	0.247823	1.34261	2.85719	89.7153	5.60737	0.0337991	691.375	0.0168995	198.214	0	0.050699	0.416237	0.658492	0.031949	0.044121
2131	050301010308	Marcellus	PA	Big Sewickley Creek	78.3985	324.574	10.8311	976.177	0.270805	0.839495	0.005739	66.913	0	0	0	0	0	0.012755	0	4.02011	5.27703	2.21054	1.76292
1188	041201030603	Marcellus	NY	Big Sister Creek	62.444	236.277	1.92063	1042.8	0.312019	0.864643	3.63547	54.5004	0	0	0	0	0	0	0	2.29782	2.2466	11.0794	19.1994
1433	041402010802	Marcellus	NY	Big Stream	96.0033	385.316	5.78613	889.315	0.292446	0.805969	2.95408	42.7606	0	0	0	0	0	0.010416	0.031249	2.23165	0.722555	11.3898	37.4946
5405	140401010206	Hilliard	WY	Big Twin Creek-Green River	163.667	2438.43	8.03905	503.363	0.211803	0.72792	13.3767	83.256	65.1024	0	0	0	0	0.01222	0.02444	0.82533	0.066064	0	2.13232
3110	050701020104	Marcellus	WV	Big Ugly Creek	96.6094	320.236	22.8873	1168.16	0.300885	0.717504	0	94.6638	0	0.465793	444.68	0	0	0	0	2.10983	0.68964	0.158371	0.258051
619	020501070305	Marcellus	PA	Big Wapwallopen Creek	84.5099	424.341	6.56886	1177.22	0.288772	0.71288	0.682713	69.4099	0	0	0	0	0	0.011833	0	4.12798	3.64293	1.0033	4.8642
3307	111102020503	Fayetteville	AR	Bigger Creek-Little Shoal Creek	64.1872	215.708	8.52543	1286.12	0.254463	1.2538	0.026646	88.4705	0	0.342747	234.77	0	0	0	0	2.00585	0.388884	0	7.81162
4304	101201040101	Mowry	WY	Bills Creek-Lance Creek	131.826	1590.6	4.27152	388.108	0.289671	0.741849	3.19709	87.4253	0	0.0606858	41.8156	0	0	0.022757	0	1.59772	0.112646	6.61606	1.46371
1961	050200020601	Marcellus	WV	Bingamon Creek	119.506	373.24	17.5986	1198.76	0.289094	0.850917	0	88.0493	0.076938	1.34722	346.249	0.117149	194.895	0.066942	0.008368	3.49537	0.31358	1.2774	4.48219
4832	120301030503	Barnett	TX	Bingham Creek	41.4803	309.559	4.01581	934.644	0.321142	0.761084	0	83.1854	67.3628	0.0241078	612.117	0.433941	48.1432	0.241078	0	0.631569	0.492309	3.68836	6.76705
809	020502060303	Marcellus	PA	Birch Creek	41.3608	592.145	6.77809	1097.03	0.289862	0.68302	1.16826	82.3609	0	0	0	0.0241775	674.826	0.048355	0	3.72412	0.580625	8.39969	0.915894
5447	140401011010	Hilliard	WY	Birch Creek	66.9027	2222.08	12.0533	300.736	0.220333	2.56185	0.169476	94.7005	34.7612	0.627777	339.336	0.493254	314.539	0	0.014947	1.59619	1.21995	0	0.520532
5604	140401060309	Hilliard	UT,WY	Birch Creek	81.9937	2550.16	15.4484	434.42	0.227391	0.99783	6.13638	84.3747	16.9379	0	0	0	0	0	0.073176	0.607783	0.231887	0	8.73694
72	020200060901	Marcellus	NY	Birch Creek-Esopus Creek	123.193	679.855	27.3139	1323.14	0.238286	0.240535	0.666306	96.762	0	0	0	0	0	0.032469	0	1.20731	0.176593	0.06064	0.100823
694	020502010711	Marcellus	PA	Birch Island Run	45.6504	493.876	10.3254	1105.73	0.231018	0.837652	0.01774	98.2615	0	0	0	0	0	0	0	1.0779	0.019888	0.035479	0.31537
5442	140401011005	Hilliard	WY	Bird Draw-Green River	105.061	2123.54	9.43596	239.863	0.191415	0.66511	4.19383	85.0252	34.3429	0.0666283	553.638	0.0761466	473.776	0	0	0.312915	0.924175	0	6.51688
5840	140500030406	Hilliard	WY	Bird Gulch	61.8198	2297.34	7.57181	594.4	0.268813	0.679659	0.60839	99.3363	0	0	0	0	0	0.016176	0.016176	0.443223	0.10983	0	0.055308
4908	120601010807	Barnett	TX	Bitter Creek-Brazos River	139.158	374.445	1.26736	745.96	0.178294	0.473195	0.283288	52.2304	8.7097	0	0	0	0	0	0	0.843622	0.311953	40.3194	0
916	020503050103	Marcellus	PA	Bixler Run	51.0279	267.024	10.1007	1072.42	0.257099	0.876692	0.119934	50.8836	0	0	0	0	0	0	0	3.42078	0.640146	15.8383	26.4877
178	020401040106	Marcellus	NY	Black Brook	50.8195	420.711	5.43377	1201.06	0.279417	0.652253	5.4491	83.6279	0	0	0	0	0	0.07871	0	2.11903	0.765442	0.104484	0.185946
1416	041402010402	Marcellus	NY	Black Brook	46.8319	184.869	2.13972	845.193	0.275805	0.649934	14.645	18.2919	0	0	0	0	0	0	0	3.37949	3.24373	22.9724	29.34
1474	041402011402	Marcellus	NY	Black Brook	48.0545	137.983	4.18078	930.042	0.335656	0.758153	16.5799	24.4157	0	0	0	0	0	0	0	2.04488	0.305173	25.6555	28.6407
1043	041100020105	Marcellus	OH	Black Brook	32.9205	357.201	2.06124	1048.37	0.421689	0.550203	1.67359	48.794	0	0.0911286	549.266	0	0	0.030376	0.182257	3.09529	1.60892	24.68	12.2922
1476	041402011404	Marcellus	NY	Black Brook-Montezuma Marsh	99.3974	140.005	1.17659	887.412	0.281898	0.860474	24.6949	19.8606	0	0	0	0	0	0	0.010061	2.17558	0.929183	23.4399	22.8866
55	020200060203	Marcellus	NY	Black Creek	53.1083	201.908	6.25833	1039	0.285007	0.574644	25.0203	38.6304	0	0	0	0	0	0	0	2.75328	3.17337	11.7221	13.5744
1480	041402011408	Marcellus	NY	Black Creek	105.415	131.271	3.566	945.027	0.288474	1.00493	19.3671	26.7612	0	0	0	0	0	0	0	2.04367	0.358242	25.4637	23.4108
1556	041402030203	Marcellus	NY	Black Creek	41.3785	121.652	2.82237	1106.23	0.238362	0.893015	12.6558	61.023	0	0	0	0	0	0.024167	0	1.87088	1.11535	1.13787	17.2617
623	020501070402	Marcellus	PA	Black Creek	159.988	465.241	8.55267	1212.05	0.226178	0.451296	0.215475	71.33	0	0	0	0	0	0.025002	0.018751	4.18022	5.44237	0.922097	3.49204
2670	050400030704	Marcellus	OH	Black Creek	91.2364	340.151	11.8855	1007.98	0.450053	0.730851	0.271249	69.201	0	0.0657633	524.867	0	0	0.010961	0.032882	3.18408	0.279386	10.0618	14.3338
1339	041300030606	Marcellus	NY	Black Creek	41.5001	167.11	1.6318	864.201	0.376407	1.53693	21.4335	12.8102	0	0	0	0	0	0	0.096385	2.76232	1.87259	24.9783	28.304
1272	041300020401	Marcellus	NY	Black Creek-Angelica Creek	97.9471	575.339	8.60953	1008.99	0.297748	0.4952	1.57566	74.5983	0	0	0	0	0	0.01021	0	1.60343	0.082817	4.68014	17.4664
4857	120301040201	Barnett	TX	Black Creek-Denton Creek	82.9874	284.017	3.3731	975.896	0.271305	0.683741	0.044463	78.711	66.7337	0.13255	321.814	0.20485	449.114	0.1446	0	2.5489	0.456882	2.95623	11.0962
233	020401060301	Marcellus	PA	Black Creek-East Side of Lehigh River	44.8763	490.635	4.81574	1258.89	0.278506	0.703021	0.906466	88.9499	0	0	0	0	0	0	0	2.48743	0.94473	0.032087	0.160436
1540	041402020802	Marcellus	NY	Black Creek-Frontal Oneida Lake	60.328	153.088	2.40923	1184.94	0.252472	0.674485	4.02434	85.9819	0	0	0	0	0	0	0	1.97634	0.3641	0.205841	6.0574
1282	041300020601	Marcellus	NY	Black Creek-Genesee River	80.1711	523.263	8.88937	1051.64	0.304173	0.572175	2.85057	59.4669	0	0	0	0	0	0.012473	0	1.71807	0.13245	1.99989	33.1901
812	020502060402	Marcellus	PA	Black Creek-Little Loyalsock Creek	151.448	509.888	11.4668	1068.46	0.288183	0.758578	0.555041	59.9473	0	0	0	0.184882	415.746	0.006603	0	3.83792	0.46422	21.1355	12.8515
3236	110100140906	Fayetteville	AR	Black Creek-Little Red River	99.3747	68.5982	1.14188	1260.78	0.280491	0.845471	23.1132	23.0743	82.7483	0	0	0.0402517	366.373	0.010063	0.030189	0.118727	3.02209	25.7639	13.1963
1202	041201040302	Marcellus	NY	Black Creek-Tonawanda Creek	53.9673	205.374	1.52045	944.664	0.388421	1.19057	18.2435	40.2118	0	0	0	0	0	0	0.055589	1.87387	0.535213	24.8123	11.8232
2705	050400040501	Marcellus	OH	Black Fork	74.4754	283.84	6.48253	1018.43	0.383684	0.993142	0	62.2545	0	1.49042	33.8362	0	0	0.053709	0	2.83431	0.573508	10.494	20.044
5713	140402000503	Hilliard	WY	Black Lake	139.75	2057.14	1.61229	190.508	0.259414	0.327296	0	99.3709	6.75675	0.515205	717.123	0.11449	748.745	0	0.007156	1.15759	0.120678	0	0
177	020401040105	Marcellus	NY	Black Lake Creek	99.3353	392.614	5.31758	1149.47	0.290894	0.662978	3.19991	77.2065	0	0	0	0	0	0.100669	0	1.53721	0.141206	1.67243	7.23785
680	020502010507	Marcellus	PA	Black Moshannon Creek	143.989	576.179	9.1584	1094.97	0.215844	0.630792	0.004375	93.0556	0	0.0694495	899.377	0	0	0.006945	0	1.44984	0.368338	0.296276	0.561924
1034	041100010602	Marcellus	OH	Black River	91.543	210.328	1.41825	974.931	0.303727	0.704906	3.52352	19.3877	0	0	0	0	0	0.021848	0.054619	8.06009	21.4871	4.54724	3.52746
2554	050400010603	Marcellus	OH	Black Run	42.4194	364.596	4.58175	1005.24	0.417897	0.646719	0.008488	24.0307	0	0.377186	344.527	0	0	0.023574	0	3.25437	0.828152	37.1496	32.6104
2689	050400040201	Marcellus	OH	Black Run-Wakatomika Creek	91.7919	275.565	7.52539	1019.97	0.437413	0.841389	0.161789	53.704	0	0.196096	281.324	0	0	0	0.021788	2.88552	0.48617	19.6558	19.6245
3594	090100071203	Bakken	ND	Black Slough	82.6766	650.85	2.04251	497.041	0.34	0.725234	3.61524	43.1478	0	0.0120953	1474.92	0.0483813	441.522	0	0	1.4229	0.428876	40.1857	8.83727
3146	050702010310	Marcellus	KY,WV	Blackberry Creek-Tug Fork	100.9	401.715	31.5726	1177.48	0.249098	0.84741	0	86.2235	0	0.891974	384.786	0.128841	258.477	0.009911	0	1.51018	1.45325	0.329179	0.877811
1884	050100080201	Marcellus	PA	Blacklegs Creek	117.877	358.428	11.311	1055.42	0.287814	0.894361	0	73.6648	0	3.0201	326.762	0.0593841	317.955	0	0	3.59116	0.843159	5.12777	13.4364
2823	050500020907	Marcellus	WV	Blacklick Creek-Bluestone River	94.752	725.296	15.5638	963.095	0.289092	0.978885	0.012348	77.8974	0	0.0422155	229.24	0	0	0	0	3.79803	2.21025	0.409396	10.196
785	020502050503	Marcellus	PA	Blacks Creek	51.5223	558.358	12.6173	1049.99	0.290397	0.586919	0.066367	77.973	0	0	0	0.0194091	28.8537	0	0.019409	2.31776	0.530835	4.0065	14.0909
3430	090100030301	Bakken	ND	Blacktail Coulee	124.343	549.674	1.79908	397.838	0.305485	0.648653	9.92501	9.80123	3.07184	0	0	0	0	0	0	0.52801	0.284619	45.3665	28.2983
4164	101101020304	Bakken	ND	Blacktail Creek	49.0392	643.94	2.65805	410.497	0.324038	2.54115	3.39089	23.2977	0	0	0	0	0	0	0	1.41931	0.309033	69.1481	0
4179	101102031202	Bakken	ND	Blacktail Creek	101.45	772.476	7.53129	333.621	0.208584	0.71499	1.4364	88.9657	0	0	0	0	0	0	0	0.202996	0.279039	4.42189	2.92959
4163	101101020303	Bakken	ND	Blacktail Lake	70.6042	694.936	2.51671	352.824	0.314449	0.851463	0.392596	18.229	0	0	0	0	0	0.014163	0	0.266513	0.225896	76.6443	0
4126	101101013203	Bakken	ND	Blackwater Cemetery	101.777	619.594	1.80551	449.87	0.338551	0.83043	2.47073	11.4605	0	0	0	0	0	0	0	1.4503	0.32383	79.1801	2.2868
4125	101101013202	Bakken	ND	Blackwater Lake	111.856	624.746	1.10662	328.425	0.341824	0.733802	2.69357	9.22717	0	0	0	0	0	0	0	0.147742	0.231013	83.0131	0.18826
885	020503020201	Marcellus	PA	Blair Gap Run	72.1731	549.081	14.5607	1096.79	0.24313	0.88608	0	79.6938	0	0	0	0	0	0.041567	0	3.11734	3.16241	0.495031	7.39055
1647	050100020105	Marcellus	NY	Blaisdell Creek-Conewango Creek	34.411	434.629	3.36472	1152.07	0.35055	0.376188	19.2845	39.2489	0	0	0	0	0	0	0	0.984556	0.2673	20.9791	17.9115
5351	120901070601	Barnett	TX	Blanket Creek-Pecan Bayou	59.8299	411.392	3.77344	748.531	0.266954	1.59656	0.051126	96.8091	4.89733	0	0	0	0	0.08357	0	0.865806	0.063291	0	0.593967
5336	120901070303	Barnett	TX	Bledsoe Branch-Lost Creek	104.29	495.839	1.80021	774.802	0.265456	0.359066	0.487695	56.4182	70.5073	0.00958862	821.366	0	0	0.009589	0	0.904213	0.258168	14.9105	19.9912
1351	041401010205	Marcellus	NY	Blind Sodus Creek-Frontal Lake Ontario	11.2813	98.38	3.63117	989.044	0.267993	0.847397	8.0941	60.5662	0	0	0	0	0	0	0	1.7678	0.236683	17.4242	10.0718
3081	050600011602	Marcellus	OH	Bliss Run-Alum Creek	137.052	255.12	1.25493	983.321	0.357356	0.548677	0.204892	9.19718	0	0	0	0	0	0.014593	0	10.3762	37.1757	0.956165	0.634379
786	020502050504	Marcellus	PA	Blockhouse Creek	100.48	536.465	17.9896	1059.14	0.287112	0.63978	0.077028	76.1964	0	0.0298568	417.424	0.288616	119.774	0.009952	0.009952	2.22918	0.568381	5.34184	13.3044
2013	050200050101	Marcellus	PA	Blockhouse Run-Toms Run	45.8227	380.35	16.7453	1116.05	0.327533	0.92285	0	84.3632	0	0.0872929	333.243	0	0	0.021823	0	3.27757	0.153463	1.12702	8.74713
5461	140401020305	Hilliard	WY	Bloom Reservoir-New Fork River	161.3	2156.38	4.41988	237.713	0.244686	0.468423	3.61091	92.0494	26.4961	0.0805953	11.3157	0.0557967	122.78	0	0.0062	0.459178	0.174312	0	3.18124
171	020401030602	Marcellus	PA	Blooming Grove Creek	77.7235	443.026	6.58152	1157.23	0.283012	0.633208	5.62496	87.2414	0	0	0	0	0	0.012866	0.025732	1.80241	0.345163	0.103051	0.817461
951	020700020206	Marcellus	MD,WV	Bloomington Lake-North Branch Potomac River	88.272	695.391	15.7243	1111.82	0.24988	0.709891	0.059134	78.5893	0	0	0	0	0	0	0	2.06191	0.180502	0.034665	6.89117
2697	050400040305	Marcellus	OH	Blount Run-Muskingum River	117.388	256.877	6.67726	1007.69	0.377243	0.761678	0.134173	54.0884	0	0.0937064	4.58347	0	0	0.025556	0.076669	3.71745	3.90576	9.46875	16.448
3196	110100130403	Fayetteville	AR	Blue Creek-Departee Creek	120.58	94.9257	2.82187	1268.96	0.254189	0.70847	10.9736	32.8766	64.7275	0	0	0.00829323	61.6783	0	0.033173	0.753627	0.377907	44.7143	5.1894
4779	120301010605	Barnett	TX	Blue Creek-Eagle Mountain Lake	153.849	235.653	2.65028	936.174	0.372602	0.613477	0.580875	72.9574	68.4574	1.15698	374.742	1.56647	56.7762	0.013	0.013	4.66889	1.99895	3.71573	9.17759
1631	050100011106	Marcellus	PA	Blue Eye Run-Brokenstraw Creek	92.6472	475.804	10.6716	1147.79	0.405563	0.702087	10.5535	68.7125	0	0.0107936	358.563	0	0	0	0	1.81723	0.28071	2.28997	14.9139
5900	140500040301	Hilliard	WY	Blue Gap Draw-Muddy Creek	113.425	2014.98	4.18393	310.974	0.155212	0	0.10393	97.0122	13.3906	0.211593	511.837	0.0352655	498.499	0.008816	0	0.344996	0.228353	0	0
5785	140500010703	Hilliard	CO	Blue Gravel Creek	72.3863	2093.5	6.63962	450.055	0.308974	0.904621	0.004972	93.0162	0	0.0138148	594.919	0	0	0	0.02763	0.298315	0.295315	5.60024	1.37737
4129	101101013302	Bakken	ND	Blue Hill	51.0747	644.513	1.40808	333.362	0.342455	2.90475	2.73003	25.4756	0	0	0	0	0	0	0	0.284175	0.173647	65.9592	1.9163
4130	101101013303	Bakken	ND	Blue Hill School	123.851	647.727	1.13911	346.427	0.34	0.687234	5.24988	22.5693	0	0	0	0	0	0	0	0.264866	0.265757	61.8104	3.74774
2086	050200060704	Marcellus	PA	Blue Lick Creek-Casselman River	118.669	699.058	9.56371	1073.29	0.257225	0.7955	0.075834	54.5512	0	0	0	0	0	0	0	2.0653	0.530641	7.10034	26.7906
3362	111102040206	Fayetteville	AR	Blue Mountain Lake	79.5977	193.751	9.11464	1266.08	0.291178	0.751366	3.78058	72.523	0	0	0	0	0	0	0	1.0613	0.388086	0.454484	5.51938
5502	140401040104	Hilliard	WY	Blue Pit Reservoir	71.504	2209.21	3.94007	283.031	0.246559	0.551349	1.11873	98.7907	10.4344	0	0	0	0	0	0	0.216935	0.292859	0	0.060404
2612	050400011804	Marcellus	OH	Blue Ridge Run-Tuscarawas River	58.6829	270.704	7.2858	993.2	0.364537	0.764887	0.625681	43.1934	0	0.0852037	379.953	0	0	0.017041	0.068163	3.25728	3.5586	25.1882	12.9859
2723	050400040805	Marcellus	OH	Blue Rock Creek-Muskingum River	60.0807	273.249	10.4029	1009.33	0.444049	1.15127	0.023963	76.1689	0	0.632482	282.417	0.0166443	245.259	0	0	2.30907	0.574539	1.87809	12.4607
1688	050100030401	Marcellus	PA	Bluejay Creek	57.0025	522.195	7.89393	1157.06	0.234676	0.642865	0.382089	98.3674	0	7.94702	418.724	0	0	0	0	1.59952	0.066787	0	0.066313
3040	050600010603	Marcellus	OH	Blues Creek	95.9642	299.781	0.972953	965.39	0.38623	0.767627	0.049701	8.63107	0	0	0	0	0	0	0.010421	2.39814	1.09796	73.5816	11.7013
4714	111302090205	Barnett	TX	Bluff Creek	94.1802	306.283	1.22049	758.912	0.288942	1.25431	0.134737	88.9668	3.89066	0	0	0	0	0.021236	0	1.08824	0.264534	1.67514	0.413768
4931	120601020903	Barnett	TX	Bluff Creek	86.1032	532.474	3.24692	681.408	0.266189	0.855248	0	98.1538	0.47909	0	0	0	0	0	0	1.18808	0.0718	0	0
5304	120901060402	Barnett	TX	Bluff Creek-Colorado River	125.597	482.202	2.567	692.661	0.265848	0.201747	0	92.3578	19.0453	0	0	0	0	0	0	0.997533	0.122583	3.00386	0.451438
3565	090100060603	Bakken	ND	Bluffton No 3 School	31.9523	628.844	1.47936	427.411	0.34784	2.4068	1.53487	10.7581	0	0	0	0	0	0	0	0.896996	0.454151	83.3699	0
1780	050100050704	Marcellus	PA	Blyson Run-Clarion River	117.014	430.394	11.0505	1164.83	0.233702	0.79932	0.333031	75.9833	0	0.111098	515.469	0	0	0.008546	0	3.3802	2.55819	4.53168	4.55937
4996	120602010202	Barnett	TX	Board Timber Creek-Rock Creek	63.6499	366.216	5.3019	811.009	0.302135	1.06008	0.876461	94.6055	0	0.0314219	944.538	0	0	0	0	0.400539	0.083193	0.564045	0
1460	041402011106	Marcellus	NY	Boardman Creek-Cayuga Lake	91.8546	273.46	3.82553	898.378	0.325633	1.09372	4.18773	23.1677	0	0	0	0	0	0	0	2.3762	0.798658	21.5883	27.9101
5568	140401050801	Hilliard	WY	Boars Tusk-Killpecker Creek	171.142	2130.38	5.50511	218.846	0.248729	0.806973	0.540521	85.0715	65.2283	0	0	0	0	0	0.017529	0.42095	0.297691	0	0.015774
3903	100902040101	Mowry	WY	Bobcat Creek-Salt Creek	146.233	1750.38	6.31309	353.285	0.28728	0.29892	0.11939	98.2885	0	0	0	0	0	0	0	1.63405	0.222651	0	0
4669	101800080503	Mowry	WY	Bobcat Hill-Shawnee Creek	90.937	1496.95	4.01116	346.79	0.289761	0.536915	0.993489	91.8779	0.000836	0	0	0	0	0	0.054983	3.12463	0.243009	1.66835	0.074215
898	020503030202	Marcellus	PA	Bobs Creek-Dunning Creek	119.954	567.705	14.8652	1082.86	0.252474	0.883588	0.027764	75.8473	0	0	0	0.016673	146.878	0	0.02501	4.07329	0.638025	5.62396	11.5638
4492	101302011102	Bakken	ND	Boekel Cemetery	109.328	617.712	3.34466	390.014	0.267941	0.812721	1.75518	49.7921	0	0	0	0	0	0.036587	0	1.26719	1.47331	33.1154	6.28638
2712	050400040604	Marcellus	OH	Boggs Creek	47.161	259.66	5.64115	998.336	0.420153	0.927015	0	39.9492	0	0.339263	293.275	0	0	0.084816	0	3.05965	1.97216	11.2502	35.6648
2591	050400011303	Marcellus	OH	Boggs Fork	95.1546	331.898	10.103	1023.99	0.396574	0.694662	0.526759	64.9568	0	0	0	0.0945829	415.429	0.052546	0	3.06127	0.487521	6.74005	14.9365
2323	050301061205	Marcellus	OH,WV	Boggs Run-Ohio River	43.7322	299.56	14.8342	1029.14	0.307592	0.799113	0	56.3584	11.6738	0.0228665	347.518	0	0	0.045733	0.045733	8.81382	11.5569	0.623598	4.60392
4072	101101012101	Bakken	ND	Boggy Creek	50.8544	666.874	7.2236	445.047	0.327424	0.0847893	0.762845	87.2299	0	0	0	0	0	0	0	0.75438	0.168799	6.83375	2.87616
4294	101201030405	Mowry	WY	Boggy Creek	72.892	1245.17	4.52095	354.604	0.273819	1.92019	0.761691	99.0865	0.309312	0	0	0	0	0.041157	0	1.18506	0.111254	0	0
4690	111302060202	Barnett	TX	Boggy Creek-Wichita River	105.061	347.578	1.84852	683.567	0.330992	0.760179	0.178197	90.5993	0	0	0	0	0	0	0	0.279875	0.146044	0	0
4043	101101011503	Bakken	ND	Bohemian Cemetery	66.6338	686.768	4.53041	384.752	0.337279	0.410525	2.70515	60.3587	0	0	0	0	0	0	0	1.02805	0.321309	30.3212	2.64843
972	020802010102	Marcellus	VA	Bolar Run-Jackson River	144.248	803.465	20.049	1068.33	0.234458	0.269965	0.011854	85.6222	0	0	0	0	0	0	0.020798	1.56197	0.084676	0.257047	9.94248
2045	050200050602	Marcellus	PA	Bolden Run-Redstone Creek	89.8564	336.607	11.1559	1060.95	0.289029	0.816542	0	60.335	0	3.93962	423.595	0.178062	668.658	0.033387	0	3.71584	1.83655	3.24064	26.2377
1605	050100010604	Marcellus	NY,PA	Bolivar Run-Tunungwant Creek	69.3732	559.001	16.667	1134.11	0.275915	0.715977	2.69913	86.7262	0	1.96041	383.383	0	0	0	0	3.42287	2.73722	0.217902	1.22959
1459	041402011105	Marcellus	NY	Bolter Creek-Taughannock Creek	67.9152	364.604	3.48803	946.147	0.301759	1.17037	4.72303	30.1179	0	0	0	0	0	0	0	3.17543	0.602372	24.2685	34.951
2465	050302030903	Marcellus	WV	Bonds Creek	112.909	294.428	12.1087	1149.7	0.290649	1.13908	0	86.8902	0	0.478263	278.731	0	0	0.008857	0	3.24337	0.6591	0.659195	6.24203
2472	050302031003	Marcellus	WV	Bone Creek	49.5795	309.79	15.9244	1176.64	0.301515	0.736238	0	87.8937	0	0.201696	178.242	0	0	0	0	2.62024	0.186995	2.66125	4.95217
5533	140401040503	Hilliard	WY	Bone Draw	68.4243	2011.6	1.44375	196.363	0.26292	1.2226	0.92198	88.7679	0.861722	0	0	0	0	0	0	1.304	0.530711	0.323548	9.32897
4356	101202010304	Mowry	WY	Bone Pile Creek	115.064	1445.16	3.98562	389.219	0.327221	0.990928	0.215866	97.9649	0	1.70339	655.446	0	0	0.017382	0	1.14567	0.311989	0.728157	0.059441
3643	090100081106	Bakken	ND	Bonnes Coulee	71.6546	540.989	2.24878	409.929	0.357848	1.07042	4.45343	20.1484	0.838503	0	0	0	0	0.013956	0	0.839121	0.349895	60.9841	9.7973
2262	050301050402	Marcellus	PA	Bonnie Brook	52.9805	377.085	8.87632	1034.98	0.252158	0.96719	0.139323	63.5908	0	0.0377498	221.164	0.188749	478.828	0.018875	0	4.10461	2.99609	10.3745	11.7337
54	020200060201	Marcellus	NY	Bonny Brook-Normans Kill	82.7413	294.116	6.1393	1054.86	0.319002	1.071	11.7294	53.9112	0	0	0	0	0	0.036258	0.012086	3.45095	1.87678	2.01109	20.4242
2933	050500060304	Marcellus	WV	Boomer Branch-Kanawha River	55.5577	380.504	31.7632	1157.51	0.217989	0.650172	0	82.351	0	0.0179993	358.878	0	0	0.017999	0.017999	2.75979	2.31257	0.26731	0.139325
3176	080203010101	Fayetteville	AR	Boone Branch-Cyprus Bayou	79.5289	99.3901	2.29187	1269.12	0.349541	1.06626	7.70154	27.0069	0	0	0	0	0	0.012574	0.050296	0.589103	1.09996	1.90813	55.9603
4759	120301010407	Barnett	TX	Boons Creek	113.115	317.21	2.69641	885.342	0.373927	0.327959	0.19575	80.5427	12.5656	0.477391	349.122	0.106087	416.28	0	0.008841	2.80551	0.833954	3.65799	7.3502
2187	050301020304	Marcellus	OH,PA	Booth Run-Pymatuning Creek	154.592	324.659	2.63608	1019.88	0.453974	0.983495	3.88426	39.6367	0	0.925016	387.256	0.0194059	472.557	0	0.006469	2.68762	0.72561	30.9408	14.9886
1963	050200020603	Marcellus	WV	Booths Creek	114.473	368.816	12.0721	1159.85	0.286698	0.74203	0.004718	58.8619	0.584393	0.0349428	368.919	0.131035	358.934	0.008736	0	4.13196	2.56104	0.776858	27.5627
1975	050200030306	Marcellus	WV	Booths Creek	55.8601	427.629	14.9523	1170.99	0.282321	0.935044	0	79.2331	0	0.107411	219.258	0	0	0	0	4.80186	2.20583	0.80232	8.11181
1057	041100020405	Marcellus	OH	Boston Run-Cuyahoga River	120.173	275.803	5.39932	963.444	0.353261	1.26433	4.16841	62.3442	0	0.0332853	78.2949	0.0416066	377.444	0.066571	0.016643	3.58816	6.08884	1.56072	3.59101
2865	050500030902	Marcellus	WV	Boulder Run-Greenbrier River	77.7363	654.33	14.4358	1001.35	0.257322	0.909812	0	72.6416	0	0	0	0	0	0	0	4.49026	3.01538	0.347335	11.7723
3451	090100030803	Bakken	CN,ND	Boundary Creek 3 Dam	112.832	554.845	2.37279	424.372	0.356511	0.164628	2.02279	37.7039	1.31763	0.0531765	199.597	0.416549	339.414	0.008863	0	2.72271	0.23641	50.9419	2.70478
1121	041201010302	Marcellus	NY	Bournes Creek-Frontal Lake Erie	48.7386	264.413	4.83451	1088.62	0.340892	0.638716	2.17849	44.4744	0	0	0	0	0	0	0	3.85562	2.61529	26.8877	13.466
4888	120601010504	Barnett	TX	Bow Creek-Millers Creek	125.624	448.373	1.0434	677.519	0.296824	0.368488	0	64.4715	8.08876	0	0	0	0	0	0	0.452666	0.048838	31.1219	0
924	020503050902	Marcellus	PA	Bow Creek-Swatara Creek	126.106	161.866	6.02448	1126.57	0.26193	0.798131	0.6188	33.9041	0	0	0	0	0	0.02379	0	4.34788	4.37883	11.4175	35.6035
5077	120602020111	Barnett	TX	Bowden Branch-Paluxy River	147.943	263.862	4.82899	879.318	0.288645	0.319129	0.814586	87.55	23.9555	0	0	0	0	0.013519	0	4.91118	1.54451	0.087603	0.967891
1197	041201040108	Marcellus	NY	Bowen Creek-Tonawanda Creek	75.7102	283.886	1.43958	916.912	0.315354	0.747803	10.8198	26.7904	0	0	0	0	0	0	0.026417	3.36737	4.47181	16.4401	30.9037
67	020200060804	Marcellus	NY	Bowery Creek-Catskill Creek	106.146	332.003	11.5199	1094.21	0.291215	0.445756	6.03543	77.0708	0	0	0	0	0	0.018842	0	2.02116	0.634847	2.77352	7.28101
4204	101102050202	Bakken	ND	Bowline Creek	101.488	705.027	5.86301	315.859	0.232013	1.36865	0.701372	95.305	2.38999	0	0	0	0	0	0.02956	0.045997	0.135983	0.443345	0
2801	050400060504	Marcellus	OH	Bowling Green Run-Licking River	64.4465	278.76	5.65498	1018.32	0.418772	0.790112	0.89646	48.2999	0	0.0931005	22.9729	0	0	0	0.015517	4.97293	4.03696	8.68533	24.7532
386	020501020801	Marcellus	NY	Bowman Creek	69.194	471.76	6.31827	1107.61	0.299763	0.577426	0.755792	84.4523	0	0	0	0	0	0.043356	0	1.48625	0.13162	0.075449	11.5034
3781	100600050204	Bakken	MT	Box Elder Creek-Missouri River	104.766	623.821	3.13255	425.231	0.322826	0.470207	5.51723	52.9369	26.475	0	0	0	0	0	0.095451	1.16541	0.614077	30.9238	0.895197
4922	120601020709	Barnett	TX	Box Oil Field-Buck Creek	53.5635	554.345	1.39067	654.319	0.269185	0.885477	0	72.7007	26.6102	0	0	0	0	0.018669	0	1.06749	0.462481	18.8127	0.552672
3744	100600030603	Bakken	MT	Boxelder Cemetery-Boxelder Creek	120.395	746.342	3.20583	404.196	0.346331	0.294512	0.352091	58.1474	1.77758	0	0	0	0	0.016612	0.008306	2.04705	0.17112	38.0969	0
3825	100600060901	Bakken	MT	Boxelder Creek	62.7794	704.457	3.04356	443.884	0.358274	1.50789	0.15055	32.2465	4.86591	0	0	0	0	0.015929	0	1.0506	1.34052	60.4798	0
3202	110100140103	Fayetteville	AR	Boyce Creek-Archey Creek	101.548	361.159	14.8253	1305.56	0.245475	0.52852	0.358058	86.5684	0	0	0	0.00984757	189.879	0.009848	0.019695	1.01548	0.392826	0.070903	9.14554
3673	090203150302	Bakken	CN,ND	Boyd Lake-Stony Creek	16.7454	621.646	2.54401	524.812	0.312687	6.39476	2.26857	58.9829	0	0	0	0	0	0	0	0.005116	0.097301	23.4383	10.4505
3497	090100040604	Bakken	ND	Boyer National Wildlife Refuge	51.7925	490.967	1.66383	397.571	0.359655	0.424837	6.9234	32.0607	0	0	0	0	0	0	0	1.16769	0.186101	42.3954	3.42173
56	020200060204	Marcellus	NY	Bozen Kill	94.9913	293.877	5.78656	1049.21	0.30671	1.09808	14.7054	51.0663	0	0	0	0	0	0.031582	0.010527	2.70712	1.03688	4.58443	20.4305
2911	050500050608	Marcellus	WV	Brackens Creek-Meadow River	85.875	726.5	15.7455	1231.29	0.25	0.83179	0.066026	91.8285	0	0	0	0	0	0	0	2.00936	0.519394	0.220087	2.0468
964	020700020507	Marcellus	MD	Braddock Creek-Wills Creek	66.6609	452.474	19.0967	1028.48	0.238775	0.661623	0	73.1781	0	0	0	0	0	0.015001	0.165014	5.81164	4.869	0.39293	6.1262
4854	120301040103	Barnett	TX	Braden Branch-Denton Creek	141.438	302.897	3.28312	919.587	0.309637	0.481726	0.125987	82.7976	95.5018	0	0	0	0	0.268669	0	0.828642	0.424337	4.4433	7.61908
1301	041300020906	Marcellus	NY	Bradner Creek	47.2239	357.713	6.91298	877.313	0.31404	1.42722	1.88499	42.7297	0	0	0	0	0	0.021176	0	2.53169	0.48459	29.3956	20.8931
4489	101302011005	Bakken	ND	Brady Creek	93.4576	639.717	3.5415	333.523	0.263312	0.773765	1.20297	55.1374	0.000152	0	0	0	0	0	0	0.376181	0.199439	24.6046	15.2996
2246	050301040102	Marcellus	PA	Brady Run	66.9291	344.523	10.0969	966.807	0.272296	0.858603	0.021517	62.8623	0	0	0	0	0	0.014941	0	3.50661	3.2662	1.43355	11.7521
230	020401060202	Marcellus	PA	Brady's Lake-Trout Creek	41.1616	537.377	3.3681	1329.21	0.274866	0.722773	31.5336	52.7499	0	0	0	0	0	0.097178	0.024295	2.63414	0.522118	0.271275	0.035003
351	020501020304	Marcellus	NY	Brakel Creek	49.063	474.536	7.80225	1120.15	0.291988	0.750479	0.181582	70.692	0	0	0	0	0	0	0	1.50832	0.198933	1.80848	24.8363
3053	050600011005	Marcellus	OH	Brandige Run-Olentangy River	77.1353	292.166	0.696241	965.238	0.388726	0.642413	0.165696	15.1892	0	0	0	0	0	0	0	3.24726	1.50138	72.3544	2.94986
1761	050100050401	Marcellus	PA	Brandy Camp Creek	34.3641	563.413	8.79135	1151.88	0.245959	1.10321	0.013095	74.2241	0	0	0	0	0	0	0	2.43884	0.811382	1.9197	8.58497
1056	041100020404	Marcellus	OH	Brandywine Creek	70.0277	312.581	2.55862	990.968	0.37941	0.856874	1.6759	27.8284	0	0.171361	642.665	0.0285601	695.317	0.0714	0	5.53809	16.3777	0.311018	0.93948
2584	050400011105	Marcellus	OH	Brandywine Creek-Sugar Creek	95.5581	303.969	6.52751	1030.39	0.403572	0.668547	1.30523	39.9989	0	0.198832	553.113	0	0	0.02093	0.094184	5.52769	6.4557	14.561	18.1019
2266	050301050406	Marcellus	PA	Breakneck Creek	110.099	342.607	7.84585	1002.68	0.279182	0.792374	0.08827	55.5602	0	0.0181656	186.59	0.154407	514.773	0.118076	0	4.64349	7.18731	4.98235	7.79064
1435	041402010804	Marcellus	NY	Breakneck Creek-Seneca Lake	66.8927	314.918	5.40844	911.963	0.298961	1.26724	3.97535	39.4293	0	0	0	0	0	0.014949	0.014949	2.26753	0.604886	12.5637	23.2683
5807	140500011106	Hilliard	CO	Breeze Basin-Yampa River	87.9842	2002.53	8.80954	434.114	0.186822	1.29538	1.77695	77.9094	16.2109	0	0	0	0	0.011366	0.102291	1.58254	1.14017	2.29561	12.3506
4773	120301010510	Barnett	TX	Briar Branch-Big Sandy Creek	116.28	268.312	2.95829	936.363	0.282124	0.629785	0.08978	72.6355	97.8452	0.249399	371.136	0.945996	325.374	0.0602	0	2.42171	1.15126	4.60744	14.3486
645	020501071001	Marcellus	PA	Briar Creek	85.2638	264.079	9.79622	1097.92	0.27117	0.655035	0.288178	37.65	0	0	0	0	0	0.023457	0	4.204	2.06768	12.9342	37.4727
4584	101302030603	Bakken	ND	Bridge Coulee-Heart River	138.624	618.067	5.98131	385.495	0.218943	0.486157	1.31986	78.3285	62.7449	0	0	0	0	0.007214	0	1.13335	0.118891	14.5859	2.99613
165	020401030501	Marcellus	PA	Bridge Creek	44.3732	521.461	5.77421	1250.44	0.288759	0.710626	3.35923	89.6241	0	0	0	0	0	0.067608	0	2.48884	0.217965	0.267765	2.32874
4991	120602010104	Barnett	TX	Brier Branch	71.6845	362.228	1.61686	793.185	0.2735	1.00869	0.066536	71.3732	0.405141	0.01395	97.8788	0	0	0	0	0.653271	0.349114	19.9709	0.374109
4706	111302090104	Barnett	TX	Brier Creek	48.5161	358.784	1.53023	724.25	0.286085	1.11996	0.476756	63.4419	0.946061	0	0	0	0	0	0	0.295605	0.296108	30.5625	0
3033	050500090605	Marcellus	WV	Brier Creek	41.2689	304.524	18.7239	1168.95	0.210286	0.862308	0	92.9626	0	0.121156	274.826	0	0	0	0	2.22782	0.491094	0	0.148248
3230	110100140805	Fayetteville	AR	Brier Creek-Big Creek	94.3444	94.1092	3.96744	1258.64	0.311588	0.345157	2.14264	52.6721	0	0	0	1.32493	291.863	0.010599	0.010599	0.49395	0.71704	0.522781	40.2971
4766	120301010503	Barnett	TX	Brier Creek-Lake Amon G Carter	82.5464	308.986	3.3245	879.804	0.371221	0.55206	0.051244	79.944	4.50406	0	0	0	0	0.012114	0	3.30573	1.67645	0.379424	2.69195
311	020501011102	Marcellus	NY	Brier Creek-Susquehanna River	83.805	447.959	12.4847	1082.76	0.272231	0.581939	2.69037	62.9728	0	0	0	0	0	0	0	1.60785	0.758383	5.51498	22.0331
3559	090100060502	Bakken	ND	Bright Water Lake	163.524	655.627	1.86092	434.333	0.35	0.161909	3.46609	12.037	0.63283	0	0	0	0	0	0	0.79863	0.279428	76.7388	0.59098
1237	041300010306	Marcellus	NY	Brighton Cliff-Frontal Lake Ontario	35.3376	87.2557	1.16553	854.026	0.367672	0.545618	2.35099	10.3693	0	0	0	0	0	0	0.028298	3.41246	1.48362	48.4335	26.8161
199	020401040601	Marcellus	PA	Brights Creek	44.0898	458.625	8.01433	1261.04	0.280017	0.857005	4.16607	93.6784	0	0	0	0	0	0	0	0.450977	0.001306	0	0.097977
1277	041300020503	Marcellus	NY	Brimmer Brook-Genesee River	54.6617	569.348	10.6826	1013.56	0.278921	0.432647	0.783759	59.5146	0	0	0	0	0	0	0.018294	2.82775	2.26412	2.34634	26.1061
1536	041402020703	Marcellus	NY	Brinkerhoff Hill-Chittenango Creek	45.8296	312.282	8.75035	1081.56	0.309094	0.929126	2.82617	52.6091	0	0	0	0	0	0	0.04364	2.29676	0.480802	19.6378	20.9596
1239	041300010402	Marcellus	NY	Brinningstool Creek-Oak Orchard Creek	123.364	218.299	1.39209	905.86	0.306109	0.765674	20.4412	8.64776	0	0	0	0	0	0.024318	0.072955	1.97564	1.10448	40.8343	23.5971
1409	041402010203	Marcellus	NY	Bristol Springs-Canadaigua Lake	60.0509	357.308	12.5968	899.695	0.300736	0.689702	0.560476	56.1615	0	0	0	0	0	0.016653	0.06661	2.2718	0.376868	3.06763	14.5319
2583	050400011104	Marcellus	OH	Broad Run	50.8895	318.328	6.85234	1021.49	0.417678	0.74779	0.645538	41.9847	0	0.235805	36.1315	0	0	0.01965	0.039301	3.35821	0.785717	23.326	25.6535
2425	050302020805	Marcellus	OH,WV	Broad Run-Ohio River	132.001	209.1	7.87396	1040.29	0.34046	0.872783	0	53.2985	22.1267	0.0303029	19.8653	0	0	0.05303	0.015151	4.64547	3.57286	3.49555	20.5356
3335	111102030101	Fayetteville	AR	Brock Creek	113.162	311.94	11.3621	1312.83	0.303509	0.401214	0.084295	96.7491	0	0	0	0.0265106	321.443	0.035347	0	1.55017	0.129401	0	0.62585
1227	041300010201	Marcellus	NY	Brockport Creek-Otis Creek	51.4492	130.968	1.34807	826.503	0.329152	1.36804	3.32797	31.4067	0	0	0	0	0	0	0	3.33583	5.31216	17.9462	27.0277
3496	090100040603	Bakken	ND	Broken Bone Lake	132.84	481.945	2.00288	337.227	0.319067	0.298387	4.68058	33.3399	0	0	0	0	0	0	0	0.247259	0.368925	36.8776	5.4915
3900	100902030401	Mowry	WY	Broken Horn Creek-South Fork Powder River	118.326	1590.37	7.86773	274.582	0.269437	0.392144	0.201595	98.083	5.98721	0.0169024	825.899	0	0	0.008451	0.008451	1.85349	0.27903	0	0
1106	041100040502	Marcellus	OH	Bronson Creek-Grand River	93.3829	303.988	1.85556	1075.74	0.399978	1.21698	4.51466	60.9478	0	0.0749602	382.783	0	0	0.021417	0	2.41396	0.893842	21.088	6.70548
4797	120301020208	Barnett	TX	Brown Branch-Clear Fork Trinity River	95.5161	260.593	3.30677	900.796	0.289026	0.779868	0.178104	77.7992	17.3442	0.177981	872.441	2.55454	92.733	0.031408	0.010469	2.21288	2.42951	1.97799	8.88445
3701	100600011403	Bakken	MT	Brown Coulee-Missouri River	172.503	640.465	2.21031	425.755	0.357608	0.37032	5.90838	45.14	30.9791	0	0	0	0	0	0.052173	1.00341	0.700559	39.7236	0.206076
4266	101201020103	Mowry	WY	Brown Springs Creek-Dry Fork Cheyenne River	145.736	1661.27	5.39192	321.886	0.254476	0.697862	1.76436	97.699	0	0.00686174	142.176	0.027447	893.864	0	0.020585	0.885633	0.093609	0	0
1627	050100011102	Marcellus	NY,PA	Brownell Branch-Brokenstraw Creek	130.623	485.227	5.16586	1210.9	0.333049	0.559158	6.87177	49.0092	0	0	0	0	0	0.007656	0	2.01108	0.258479	21.0257	19.8525
545	020501060106	Marcellus	PA	Browns Creek	43.4837	396.086	8.4889	938.08	0.299542	0.865448	0.190409	45.603	0	0.0229971	143.917	0.367954	393.646	0	0	2.92691	0.302005	14.0261	35.2961
2028	050200050304	Marcellus	PA	Browns Creek	118.493	374.853	14.9999	1055.57	0.327631	1.05771	0.028102	74.5092	0	0.168787	232.833	1.00428	349.299	0.008439	0.016879	3.45538	0.24609	1.53498	17.5493
3036	050500090608	Marcellus	WV	Browns Creek-Coal River	58.1581	239.242	13.0202	1108.2	0.246078	0.862523	0.041794	75.8413	21.1123	0	0	0	0	0	0	5.18743	4.58805	0.486053	0.877682
5234	120702020306	Barnett	TX	Browns Creek-Cowhouse Creek	137.665	262.499	4.639	856.255	0.270666	0.45487	1.32691	92.7451	4.06255	0	0	0	0	0.014528	0	1.57564	1.83797	0.070594	0
1331	041300030503	Marcellus	NY	Browns Creek-Genesee River	75.3283	255.938	2.38411	874.116	0.321671	0.981632	4.12391	16.5398	0	0	0	0	0	0	0.079651	1.73206	0.490246	41.9905	32.7464
1640	050100011207	Marcellus	PA	Browns Run	62.3178	523.313	12.4578	1177.33	0.244434	0.68009	0.372708	96.0649	0	7.205	447.461	0.0160468	135.436	0.016047	0	2.12985	0.26393	0.232582	0.717969
2038	050200050502	Marcellus	PA	Browns Run	46.3552	344.505	8.52799	1075.68	0.286849	0.780722	0	51.9093	0	2.76129	435.313	0.0215726	219.313	0	0	5.1076	2.49151	4.10592	31.4069
4466	101302010704	Bakken	ND	Brush Creek	91.9328	642.852	3.31928	346.864	0.25006	0.669344	2.05248	34.9098	0	0	0	0	0	0.032633	0	0.382816	0.424082	44.4675	10.7919
958	020700020501	Marcellus	PA	Brush Creek	89.4564	678.733	15.5217	1093.99	0.261882	0.717718	0	83.6549	0	0	0	0	0	0	0	2.71504	0.118806	0.933545	11.6663
1866	050100070903	Marcellus	PA	Brush Creek	58.2592	480.891	6.77267	1202.74	0.258069	0.906076	0	60.2317	0	0.411952	34.6387	0.0171647	616.847	0.051494	0	2.93962	0.874477	7.81527	23.9339
2268	050301050408	Marcellus	PA	Brush Creek	145.41	340.158	7.52698	981.494	0.26977	0.889355	0.125634	44.6639	0	0	0	0.0206313	293.248	0.041263	0	5.18099	9.62896	8.31105	11.9328
2719	050400040801	Marcellus	OH	Brush Creek	64.6759	273.416	8.52902	1005.26	0.449174	0.779486	0.022263	82.8758	0	0.216464	374.386	0	0	0	0	2.28578	0.444294	0.258804	9.86935
2141	050301010503	Marcellus	OH	Brush Creek	70.4103	353.219	5.51847	974.541	0.313793	0.848396	0.118848	34.6922	0	0	0	0.127822	554.467	0.028405	0.014202	3.46393	0.533169	19.2125	39.4921
2047	050200050702	Marcellus	PA	Brush Creek	148.984	344.034	9.47647	1042.79	0.297297	0.909822	0	45.2872	0	0.845728	375.42	0	0	0.033561	0.194652	7.30351	12.194	1.92027	15.9221
2817	050500020901	Marcellus	VA,WV	Brush Fork-Bluestone River	144.097	831.714	14.9558	1093.85	0.26873	0.712599	0.013117	62.5839	0	0	0	0	0	0.01388	0.104096	6.1048	8.73005	0.151158	12.4868
4377	101301010304	Bakken	ND	Brush Lake	187.357	576.284	2.15358	424.284	0.339456	0.245119	6.37386	35.8824	25.6443	0	0	0	0	0.005337	0.005337	1.25407	0.411919	25.2572	17.0072
1354	041401010303	Marcellus	NY	Brush Marsh-Frontal Lake Ontario	11.77	87.9846	3.91016	982.373	0.311806	0.653534	9.93038	37.2351	0	0	0	0	0	0	0	1.90418	0.218116	8.59919	40.0275
3847	100600061303	Bakken	MT,ND	Brush Mountain Creek	69.6651	698.348	3.4457	324.438	0.285414	1.38497	1.35648	50.0465	0	0	0	0	0	0.028709	0	0.041383	0.203008	44.8027	0
2270	050301060101	Marcellus	PA	Brush Run	56.2902	359.083	10.2314	1010.27	0.327637	1.04627	0	41.0912	0	0.0355302	42.5335	1.8831	348.731	0	0	3.44324	0.477756	18.2637	33.6649
2835	050500030107	Marcellus	WV	Brush Run-Greenbrier River	123.802	971.342	21.7668	1200.97	0.259649	0.544961	0.507463	92.0769	0	0	0	0	0	0	0	1.65732	0.133118	0.705213	1.43805
2654	050400030403	Marcellus	OH	Brush Run-Kokosing River	83.6098	314.328	8.3418	1035.06	0.442707	0.742266	0.032297	58.4166	0	0.215286	375.912	0	0	0.059802	0.035881	3.57548	0.415877	22.0631	9.88825
2150	050301010608	Marcellus	OH,PA	Brush Run-North Fork Little Beaver Creek	71.2388	324.241	9.48495	977.08	0.30711	0.818232	0.39666	78.8254	0	0.0280746	52.8978	0.0701865	46.8273	0	0.014037	2.37626	0.558394	2.00099	10.5014
4949	120601040202	Barnett	TX	Brushy Branch-Clear Fork Brazos River	105.691	369.02	2.26715	721.312	0.280784	0.321358	0.693871	92.4355	20.3595	0.0189231	311.24	0	0	0.018923	0	0.887674	0.10179	2.48176	0
4691	111302060203	Barnett	TX	Brushy Creek-Lake Diversion	95.1076	342.641	2.11059	686.621	0.332465	0.867963	0.445664	80.5923	0.348497	0	0	0	0	0.052572	0	0.847545	0.148829	1.50163	0
3204	110100140201	Fayetteville	AR	Brushy Fork	117.412	439.233	13.3808	1340.8	0.248391	0.705735	0.113445	89.4995	0	0	0	0.187375	568.122	0	0	1.31923	0.096788	0	8.14196
1947	050200020203	Marcellus	WV	Brushy Fork	54.7225	379.313	15.4549	1165.87	0.294486	0.802205	0.011512	70.9803	0	0.310658	283.317	0	0	0	0	2.80599	0.442778	0.865032	22.4497
2594	050400011402	Marcellus	OH	Brushy Fork	181.346	329.535	9.7999	1028.95	0.362689	0.617062	0.255097	68.5303	0	0.00551431	518.688	0.0275716	762.112	0.022057	0	2.58852	0.229632	6.35013	15.1907
2687	050400040103	Marcellus	OH	Brushy Fork	71.5371	287.278	8.07144	1019.1	0.442493	0.790489	0.144696	60.7295	0	0.209681	369.49	0	0	0	0	3.98952	0.322924	14.3249	18.8155
2758	050400050401	Marcellus	OH	Brushy Fork	51.1631	289.993	7.07309	971.128	0.350233	0.915011	0.080915	55.3562	0	0.0195453	138.958	0	0	0.078181	0	3.36163	0.610923	20.482	15.3228
2802	050400060601	Marcellus	OH	Brushy Fork	47.4406	294.465	8.99849	1016.97	0.407027	0.616952	0.515972	77.6557	0	0.021079	398.855	0	0	0	0	2.94981	0.138478	3.78633	14.2139
4283	101201030204	Mowry	WY	Buck Creek	87.1613	1418.49	4.14764	332.33	0.26748	2.53454	0.170373	99.3144	0	0	0	0	0	0	0	2.6649	0.070359	0	0
4313	101201040205	Mowry	WY	Buck Creek	208.911	1308.84	4.45213	376.883	0.269076	0.331222	1.93925	97.7846	0.065853	0	0	0	0	0.01436	0.023934	1.14232	0.10351	0	0
5088	120602020304	Barnett	TX	Buck Creek-Brazos River	86.1901	214.929	3.16153	875.888	0.31314	0.831922	3.31297	85.1219	38.9848	0	0	0	0	0.023205	0.011602	1.56783	0.245924	2.95681	4.4441
4834	120301030602	Barnett	TX	Buck Creek-Clear Creek	123.015	233.603	2.51775	974.352	0.319922	0.6745	0.027802	73.2402	15.3978	0	0	0	0	0.048774	0	3.28155	0.447947	4.44545	17.6238
4993	120602010106	Barnett	TX	Buck Hollow-Dry Creek	90.4041	361.657	3.13066	804.668	0.285358	0.837109	0.117449	85.6175	0	0.0331843	824.464	0	0	0.011061	0	1.78792	1.57539	1.39944	0.108491
5584	140401060201	Hilliard	WY	Buckboard Reservoir-Green River	166.156	1916.92	5.36068	229.431	0.282802	0.589365	0.275699	80.505	0	0	0	0	0	0	0.006018	0.407392	0.219551	0	0.034665
5586	140401060203	Hilliard	WY	Buckboard Wash	79.9498	1994.61	6.65301	247.442	0.246414	1.08872	0.010131	97.7803	0	0	0	0	0	0	0.037524	0.177393	0.20206	0	0
2341	050302010402	Marcellus	WV	Buckeye Creek	101.229	337.975	19.0457	1200.72	0.29	0.73598	0	90.7832	0	1.04713	355.116	0.0296358	175.118	0	0	3.05686	0.522675	1.9497	2.06527
2701	050400040404	Marcellus	OH	Buckeye Fork	60.3554	285.113	6.08299	1017.85	0.449424	0.71105	0.076054	71.6734	0	0.0165685	823.928	0	0	0.016569	0.049706	2.33472	1.00467	0.507031	17.4523
2792	050400060403	Marcellus	OH	Buckeye Lake	70.0769	290.117	2.09686	1022.55	0.40829	0.747271	0.602301	14.5888	0	0.0428101	39.8414	0	0	0.02854	0	4.89699	3.32892	40.5558	10.5949
2793	050400060404	Marcellus	OH	Buckeye Lake Reservoir Feeder	44.6156	300.559	1.36424	1010.05	0.407645	1.29867	0.373164	16.036	0	0.0224137	334.924	0	0	0.022414	0	3.62045	2.21422	61.2373	11.7053
2611	050400011803	Marcellus	OH	Buckhorn Creek	60.3961	299.089	9.84564	999.528	0.3588	0.771981	0	57.3725	0	0.0165574	969.152	0	0	0.016557	0.033115	3.89286	1.30764	7.72566	25.5178
2676	050400030805	Marcellus	OH	Bucklew Run-Killbuck Creek	83.0048	285.879	9.63164	1019.84	0.399285	0.742888	0.997625	59.9009	0	0.216855	331.986	0	0	0	0.012047	1.8508	0.380204	16.7373	14.8831
2674	050400030803	Marcellus	OH	Bucks Run-Doughty Creek	72.8755	298.677	8.30169	1003.44	0.381593	0.587367	0.014819	48.0543	0	0.233274	458.582	0.013722	661.988	0.027444	0	3.06827	0.577697	9.56962	33.4153
4555	101302030105	Bakken	ND	Buckskin Township-Heart River	78.1828	647.04	3.56688	468.96	0.21583	1.6131	1.91896	65.4898	12.1633	0	0	0	0	0	0	1.60814	0.189663	20.1036	7.90376
1615	050100010804	Marcellus	NY,PA	Bucktooth Run-Allegheny River	113.959	538.461	14.1339	1153.19	0.283726	0.606211	6.01501	86.4415	0	0	0	0	0	0	0	2.18543	1.20802	0.736177	0.901264
247	020401060501	Marcellus	PA	Buckwha Creek	109.806	259.503	10.3275	1250.92	0.266212	0.538519	0.096702	62.2943	0	0	0	0	0	0	0.045535	3.96842	1.45503	5.87999	21.8621
4399	101301010703	Bakken	ND	Buffalo Creek	112.107	581.139	1.63036	457.4	0.332882	0.751831	3.03624	9.42101	0.521366	0	0	0	0	0	0	0.658864	0.357685	79.4295	0.605321
4540	101302020511	Bakken	ND	Buffalo Creek	44.5925	714.607	3.45303	446.998	0.207764	1.79916	2.00565	38.3091	0	0	0	0	0	0	0	2.06874	0.326231	50.1634	5.94431
1171	041201030206	Marcellus	NY	Buffalo Creek	40.9816	221.651	1.60334	1049.35	0.39511	1.1411	5.56275	34.255	0	0	0	0	0	0.024401	0	4.48518	10.165	7.52608	19.6794
2085	050200060703	Marcellus	PA	Buffalo Creek	91.1201	709.628	8.77007	1087.11	0.26883	0.779499	0.009876	55.749	0	0.0109745	398.264	0.0109745	37.5667	0.010975	0	3.03233	0.641518	6.55296	25.9353
3103	050701010505	Marcellus	WV	Buffalo Creek	118.463	549.705	36.1519	1228.33	0.219144	0.666268	0	88.3992	0	0.244803	526.938	0.0844148	285.249	0	0.008441	2.51809	1.83749	0.015194	1.08183
1893	050100090105	Marcellus	PA	Buffalo Creek-Allegheny River	140.104	355.553	9.42589	1035.21	0.283108	0.894322	0.149672	52.9086	0	0.906469	337.872	0.0214127	39.3554	0	0.014275	4.04634	1.5561	17.8122	18.5201
2000	050200040506	Marcellus	WV	Buffalo Creek-Cheat River	90.1254	634.889	22.2262	1395.49	0.240921	0.810205	0.026965	89.3738	0	0	0	0	0	0	0	2.80346	0.286947	0.689104	2.1552
3004	050500080308	Marcellus	WV	Buffalo Creek-Kanawha River	121.756	233.723	11.8742	1027.04	0.295666	0.931006	0.022914	75.9797	19.2944	0.229969	44.9193	0.00821316	544.416	0.032853	0	3.18863	2.33989	2.81322	4.96415
3120	050701020305	Marcellus	WV	Buffalo Creek-Mud River	41.4277	252.107	16.6657	1128.82	0.309565	0.824903	0.021724	87.4848	0	0.0241384	913.624	0	0	0	0	2.17924	0.896811	1.35558	4.98783
948	020700020203	Marcellus	MD,WV	Buffalo Creek-North Branch Potomac River	114.164	847.354	10.5227	1252.87	0.248885	0.716217	1.42131	72.463	0	0	0	0	0	0.008759	0	1.72846	0.190619	0.067794	17.7462
2275	050301060106	Marcellus	WV	Buffalo Creek-Ohio River	45.4973	320.482	13.8426	1005.18	0.309717	0.91204	0.156318	78.529	0.123782	0	0	0.109897	648.697	0	0	2.99695	1.49201	3.51419	6.01132
838	020502061005	Marcellus	PA	Buffalo Creek-West Branch Susquehanna River	119.334	228.265	5.40411	1108.51	0.263204	0.853826	1.93197	32.3563	0	0	0	0	0	0	0.00838	3.80689	2.24475	33.7348	22.0645
2711	050400040603	Marcellus	OH	Buffalo Fork	71.3638	274.23	8.36309	996.865	0.39139	0.859452	0	67.2371	0	0.350318	384.93	0	0	0	0.014013	2.13866	0.348374	5.16811	22.3888
5725	140402000802	Hilliard	WY	Buffalo Hump Lake	103.239	2091.06	2.03845	228.378	0.26624	0.463271	0	99.3758	27.3878	0.0581173	479.863	0	0	0	0.009686	0.314125	0.142834	0	0
3551	090100050708	Bakken	ND	Buffalo Lodge Lake	105.401	459.239	0.491033	482.003	0.218426	0.215893	4.68887	66.2761	92.9323	0	0	0	0	0	0	7.5461	0.182517	3.54804	13.1692
1177	041201030306	Marcellus	NY	Buffalo River-Frontal Lake Erie	69.4737	183.709	1.88713	1004.75	0.104395	0.225009	2.12138	2.68604	0	0	0	0	0	0.014394	0.057576	10.244	52.6468	0.292693	0.274562
894	020503030103	Marcellus	PA	Buffalo Run	63.709	495.981	14.9597	981.667	0.249767	0.826459	0	78.2308	0	0	0	0	0	0	0.015696	3.45287	0.316676	1.64032	15.4622
2069	050200060303	Marcellus	MD,PA,WV	Buffalo Run	50.828	646.789	10.1798	1225.1	0.28088	0.895729	0.090336	70.3893	0	0	0	0	0	0	0.078697	2.81931	0.657875	5.86652	15.5254
2351	050302010506	Marcellus	WV	Buffalo Run-Middle Island Creek	75.3713	258.486	10.664	1140.03	0.310619	1.00881	0	77.4624	0	0.185747	269.592	0	0	0	0	3.11353	0.163596	1.67286	14.6999
2371	050302010902	Marcellus	OH	Buffalo Run-West Fork Duck Creek	82.384	268.612	12.1654	1060.03	0.337405	0.945758	0.068837	79.3446	0	1.01962	329.996	0	0	0	0	3.64442	0.826411	2.13503	9.39566
4953	120601040301	Barnett	TX	Bufford Creek	84.3598	370.884	2.15083	733.391	0.257955	0.599831	0.006401	97.7371	0.190034	0.130394	594.473	0	0	0	0	0.923301	0.141799	0.435288	0
5275	120901010305	Barnett	TX	Bulger Creek-Mill Creek	160.735	632.785	2.56718	650.746	0.248088	0.346615	0.013997	83.0679	23.7958	0	0	0	0	0.018664	0	1.49617	0.236893	9.0567	0
4502	101302020105	Bakken	ND	Bull Creek	108.459	820.452	2.10716	412.628	0.252578	0.891144	0.072189	48.6317	0	0.00922006	59.2195	0.00922006	557.694	0	0	0.751498	0.47056	41.0793	5.79913
1216	041201040504	Marcellus	NY	Bull Creek	65.0437	182.939	0.481465	948.799	0.349012	0.693252	5.54925	12.1433	0	0	0	0	0	0	0	2.58008	4.38712	25.6234	39.9684
1896	050100090301	Marcellus	PA	Bull Creek	128.158	341.101	9.19663	1021.75	0.277758	0.896595	0.017557	63.8613	0	0.249691	443.675	0.179466	48.7822	0.015606	0	3.79365	2.53598	10.3235	11.8426
2383	050302011010	Marcellus	OH,WV	Bull Creek-Ohio River	111.584	244.97	10.4125	1110.46	0.309013	0.867825	0.010488	74.8419	9.15935	0.0627328	264.668	0	0	0	0	4.03144	2.11498	2.7914	7.34558
3138	050702010301	Marcellus	WV	Bull Creek-Tug Fork	59.1463	460.616	29.5895	1125.89	0.239894	0.676289	0	94.5871	0	0.439588	471.219	0.0338145	394.184	0	0	2.25186	0.695692	0	0.185656
5504	140401040106	Hilliard	WY	Bull Draw-Big Sandy River	80.0024	2158.22	3.37772	234.517	0.246699	0.279377	2.00686	96.2653	7.65948	0.237493	362.443	0.0124996	46.6154	0	0	0.420709	0.446977	0	0
4251	101201010201	Mowry	WY	Bull Gulch-Antelope Creek	177.495	1683.93	4.97245	341.651	0.271291	0.791229	1.05917	98.3542	0	0.00563395	559.896	0.0225358	353.854	0	0.016902	1.70471	0.10648	0	0.084673
5282	120901060103	Barnett	TX	Bull Hollow Branch-Elm Creek	96.3593	506.991	2.53003	671.057	0.276439	0.774225	0	92.7009	1.9046	0	0	0	0	0.020756	0	0.584544	0.201072	1.76689	0
2011	050200040706	Marcellus	WV	Bull Run-Cheat River	63.814	546.874	16.195	1224.5	0.257199	0.927801	0	81.3762	0	0	0	0	0	0	0	3.50402	0.43628	2.11836	8.44381
5757	140402001507	Hilliard	WY	Bull Spring Lake	202.367	2038.41	3.65185	262.586	0.291981	0.313233	0.648802	96.8596	74.3868	0.00494151	134.739	0	0	0	0.009883	1.65599	0.373281	0	0
553	020501060401	Marcellus	PA	Bullard Creek	57.2095	412.429	9.585	966.715	0.3	0.660145	0.37756	45.3308	0	0	0	0.244715	387.788	0.01748	0	3.39676	0.258739	10.246	39.1546
5756	140402001506	Hilliard	WY	Bulls Creek	32.7674	2128.4	5.1985	269.933	0.307395	0.898739	0.225257	99.739	4.22433	0	0	0	0	0	0	0.75317	0.149521	0	0
4205	101102050203	Bakken	ND	Bummer Creek	44.4747	736.833	10.5147	345.51	0.241027	3.23973	0.734862	83.9241	0	0.0224847	32.6339	0.0224847	648.786	0	0.044969	0.707563	0.163026	3.65407	4.57923
4389	101301010602	Bakken	ND	Bunker Lake	155.227	601.653	2.02198	519.042	0.32089	0.765419	3.97674	65.3405	30.4208	0	0	0	0	0	0	0.153129	0.153069	14.6349	3.62713
2464	050302030902	Marcellus	WV	Bunnell Run-North Fork Hughes River	74.7685	292.649	12.9097	1160.79	0.29841	0.880257	0	80.0337	0	0.494861	342.149	0.0668731	437.822	0.013375	0	3.31779	0.885272	0.82576	11.1345
2241	050301030806	Marcellus	OH	Burgess Run-Yellow Creek	52.267	336.073	2.41348	981.722	0.43133	0.766917	0.895502	22.682	0	0	0	0	0	0.057398	0	5.80392	18.806	6.86609	6.99008
2117	050301010201	Marcellus	PA	Burgetts Fork	47.3731	355.593	8.51298	1027.87	0.3236	0.642257	0.043693	52.595	0	0	0	0.506616	638.512	0	0.021109	3.98178	3.45933	11.098	20.0019
3634	090100081007	Bakken	ND	Burkley Coulee-Blackwater Coulee	43.6708	544.785	3.09458	456.522	0.335889	0.75196	0.832664	28.797	0	0	0	0	0	0	0	2.10153	0.174323	62.9362	3.65012
5252	120702030306	Barnett	TX	Burleson Creek-Sulphur Creek	170.469	334.542	3.33664	804.956	0.246864	0.480146	0.715417	87.4388	6.02646	0	0	0	0	0.029331	0.052795	4.64555	2.12428	0.19905	0.072334
696	020502010713	Marcellus	PA	Burns Run-West Branch Susquehanna River	98.3457	503.331	19.4331	1080.45	0.212991	0.690919	0.466738	94.131	0	0	0	0.0101682	513.614	0	0	1.17308	0.039224	0.483211	0.566492
2810	050500020701	Marcellus	WV	Burnside Branch	89.0722	701.235	10.1397	961.584	0.252914	0.32599	0.039412	38.3083	0	0	0	0	0	0	0	2.88126	1.22237	0.965085	53.2434
2440	050302030305	Marcellus	WV	Burnsville Lake-Little Kanawha River	92.0775	325.107	20.1944	1184.8	0.288143	0.939926	0.033233	89.6605	0	0.347533	374.146	0	0	0.01086	0	1.46568	0.233747	0.610906	2.39769
5328	120901070108	Barnett	TX	Burnt Branch-Pecan Bayou	123.106	539.191	2.67272	712.912	0.255736	0.355818	0.177678	83.8876	26.2082	0	0	0	0	0.008123	0	0.662618	0.133646	8.6982	2.45313
4409	101301010903	Bakken	ND	Burnt Creek	102.25	564.24	3.97529	430.717	0.254346	0.95657	2.93271	70.8816	73.0056	0	0	0	0	0	0	1.00921	1.62126	9.71729	8.21176
5603	140401060308	Hilliard	UT,WY	Burnt Fork	172.97	3025.97	17.0198	687.317	0.269339	0.116284	1.86841	87.4669	45.9595	0	0	0	0	0.011563	0	0.165356	0.046786	0	0.659226
3855	100600061405	Bakken	MT	Burshia Coulee	127.141	727.999	3.46933	429.685	0.300814	0.730972	0.632894	54.7757	0	0	0	0	0	0.007865	0.007865	0.650964	0.146408	42.0924	0
4898	120601010704	Barnett	TX	Bush Knob Creek	121.002	397.341	1.58157	700.752	0.267578	0.589969	0.026776	76.3424	12.7454	0	0	0	0	0.016529	0	1.18496	0.162131	17.894	0
5775	140500010511	Hilliard	CO	Butcherknife Gulch-Yampa River	40.6363	2120.34	22.058	533.276	0.302672	3.08799	1.53465	83.5529	8.02969	0	0	0	0	0	0	1.02439	0.891401	0.248024	9.80579
578	020501061202	Marcellus	PA	Butler Creek	54.1634	443.934	11.487	1137.35	0.287933	0.955529	1.58163	69.311	0	0	0	0.313865	481.559	0.018463	0	3.32257	0.238424	11.8539	11.8838
3207	110100140204	Fayetteville	AR	Butler Creek-South Fork Little Red River	73.4991	250.065	8.32525	1295.1	0.253352	1.69732	2.16542	77.1639	0	0	0	1.25172	337.342	0	0.013606	0.942296	0.282203	0.02572	16.4746
1400	041401021001	Marcellus	NY	Butterfly Creek	30.7163	113.216	2.63477	1115.77	0.308856	1.0357	17.4559	49.8711	0	0	0	0	0	0	0	1.93275	0.511926	3.00944	24.4037
1149	041201020108	Marcellus	NY	Buttermilk Creek	79.4948	510.069	8.66482	1135.51	0.309836	0.44744	0.859365	69.7094	0	0	0	0	0	0.025159	0	2.00678	0.411012	15.4686	10.2558
594	020501061407	Marcellus	PA	Buttermilk Creek	67.7242	334.823	9.21127	1071.82	0.294859	0.524473	1.31189	48.8111	0	0	0	0	0	0.014766	0.014766	4.45406	0.773975	31.7007	10.0472
2592	050400011304	Marcellus	OH	Buttermilk Creek-Stillwater Creek	124.296	331.93	9.98111	1023	0.381497	0.814761	0.858879	64.3	0	0.00804528	24.2732	0.00804528	1117.68	0.008045	0	2.65553	0.204407	9.24127	12.7065
1532	041402020605	Marcellus	NY	Butternut Creek	74.3479	192.029	4.92705	1031.55	0.222973	0.573213	9.70995	30.131	0	0	0	0	0	0.053801	0.188304	5.63376	13.1423	3.09663	9.02114
164	020401030402	Marcellus	PA	Butternut Creek-West Branch Wallenpaupack Creek	133.657	498.699	7.46548	1211.73	0.297936	0.692158	5.29775	72.9577	0	0	0	0	0	0.014964	0.029927	4.02311	1.08848	1.25255	11.7753
1421	041402010503	Marcellus	NY	Butternut Run-Ganargua Creek	77.4112	143.384	5.032	897.412	0.289871	0.920566	9.10529	29.1332	0	0	0	0	0	0	0.038754	2.50446	1.04196	22.908	30.8284
3093	050701010303	Marcellus	WV	Cabin Creek-Guyandotte River	90.7483	593.382	22.6656	1198.33	0.243569	1.02198	0	88.9269	0	0.44078	296.899	0	0	0	0	2.26518	1.46873	0	2.45661
2463	050302030901	Marcellus	WV	Cabin Run-North Fork Hughes River	102.342	308.817	13.8421	1167.59	0.294677	0.750732	0	83.7992	0	0.166109	421.651	0	0	0.009771	0	2.70572	0.330206	1.38297	10.0193
4894	120601010603	Barnett	TX	Cache Creek-Brazos River	99.2931	407.451	1.93034	705.632	0.262731	0.7467	0.180407	52.4169	37.1163	0	0	0	0	0	0	0.980667	0.160753	32.6882	6.48287
153	020401020506	Marcellus	NY	Cadosia Creek	46.7265	503.256	16.8967	1178.68	0.259191	0.771187	0.801093	95.2397	0	0	0	0	0	0	0	1.40435	0.221572	0.157908	1.4231
1019	041100010204	Marcellus	OH	Cahoon Creek-Frontal Lake Erie	99.4137	210.973	2.24621	976.86	0.230731	0.47964	1.33526	11.5222	0	0	0	0	0	0.020118	0	10.1624	26.7721	0.219979	0.304169
1695	050100030502	Marcellus	PA	Caldwell Creek	71.3363	460.689	9.15229	1171.33	0.42897	0.614191	8.83711	81.1967	0	0.112145	418.78	0	0	0	0	2.29725	0.165186	0.91588	6.37836
4913	120601010901	Barnett	TX	California Creek-Brazos River	112.429	357.076	1.62538	757.077	0.309742	0.679692	0.535581	80.2131	6.99855	0	0	0	0	0	0.008894	1.33771	0.123056	12.9236	0
366	020501020504	Marcellus	NY	Callahan Brook-Chenango River	63.5337	451.27	7.62976	1121.52	0.292072	0.590244	11.0086	45.6736	0	0	0	0	0	0.01574	0.01574	2.11231	0.904675	13.917	24.6692
4497	101302011107	Bakken	ND	Cambridge Cemetery	104.091	547.795	2.09071	429.679	0.248223	0.338333	8.09399	50.9725	38.8936	0	0	0	0	0	0	2.43746	0.275796	26.7615	8.80402
3227	110100140802	Fayetteville	AR	Camp Branch-Big Creek	75.2392	177.869	7.2569	1270.96	0.24	0.746054	0.005981	76.0756	0	0	0	0.717711	418.438	0	0	2.03349	0.212151	0.466502	21.184
5358	120901080103	Barnett	TX	Camp Branch-Jim Ned Creek	108.911	598.869	3.30209	663.318	0.27565	0.802262	0.118162	93.8101	23.111	0	0	0	0	0.009182	0	0.6999	0.145687	1.40142	0
3986	101101010503	Bakken	ND	Camp Creek	69.784	651.882	2.98441	437.17	0.256554	0.834846	0.564935	43.7154	0	0.10031	294.37	0.229279	287.265	0.01433	0	0.825864	0.512208	51.1524	0
2822	050500020906	Marcellus	WV	Camp Creek	103.685	802.324	16.2498	1051.68	0.279625	0.962726	0	83.442	0	0.221826	342.268	0	0	0	0	2.69489	1.20425	0.048616	10.6321
5087	120602020303	Barnett	TX	Camp Creek	80.4662	243.192	3.85383	898.172	0.272767	0.873588	3.67512	84.2348	4.89238	0	0	0	0	0.012428	0.037283	1.53499	0.439952	2.10934	4.47926
5346	120901070501	Barnett	TX	Camp Creek-Blanket Creek	147.357	501.658	2.27736	781.438	0.281173	0.339712	0.134981	83.3986	22.4022	0	0	0	0	0.067862	0.027145	1.20751	0.438565	3.43987	4.05126
2221	050301030403	Marcellus	OH	Camp Creek-Eagle Creek	68.0472	317.902	2.42603	1031.94	0.35662	0.967778	3.01547	45.8696	0	0.0881742	29.8137	0.0146957	429.246	0	0.029391	3.5395	2.63537	22.0407	16.1328
5298	120901060305	Barnett	TX	Camp Creek-Home Creek	158.6	447.488	1.62725	694.693	0.263903	0.232583	0	80.033	37.5834	0	0	0	0	0.025221	0.01261	0.91761	0.119145	13.6837	0
4692	111302060204	Barnett	TX	Camp Creek-Wichita River	153.276	325.415	1.40002	698.521	0.319465	0.49151	0.091008	74.8149	10.6436	0	0	0	0	0.006524	0	1.49248	0.352893	18.8345	0.962922
507	020501050204	Marcellus	NY	Campbell Creek	101.893	494.077	10.1267	879.957	0.295067	0.410579	0.53176	52.9136	0	0	0	0	0	0.009814	0	1.82064	0.165826	17.4765	25.7912
2939	050500060404	Marcellus	WV	Campbells Creek	101.983	343.326	23.3922	1156.14	0.209108	0.833914	0	93.0979	0.411902	0.196111	393.947	0	0	0.009806	0	3.2862	0.631463	0.093546	0.104136
1515	041402020301	Marcellus	NY	Canada Creek	87.4313	225.59	2.52248	1185.99	0.258773	1.06045	4.08947	68.5009	0	0	0	0	0	0	0	1.71938	0.272779	7.84029	16.3764
1118	041201010203	Marcellus	NY	Canadaway Creek	104.415	375.021	5.59771	1177.98	0.291992	0.684418	0.48278	63.5441	0	0	0	0	0	0.019154	0.019154	2.91614	1.86109	11.5617	15.8817
1316	041300030202	Marcellus	NY	Canadice Lake-Outlet Canadice Lake	45.3479	436.454	10.315	933.358	0.30074	0.988221	3.58192	76.4387	0	0	0	0	0	0.022052	0	1.85688	0.157644	1.31172	9.32688
377	020501020606	Marcellus	NY	Canasawacta Creek	93.3105	495.133	8.22706	1124.8	0.294364	0.675362	2.36145	71.6085	0	0	0	0	0	0.010717	0	1.72828	0.614817	1.83186	18.6119
1306	041300020911	Marcellus	NY	Canaseraga Creek	105.327	258.844	3.69778	840.006	0.333888	1.31006	2.93369	20.9674	0	0	0	0	0	0	0.009494	2.33951	1.52382	37.5867	30.7648
1527	041402020504	Marcellus	NY	Canaseraga Creek	86.4688	215.218	3.43939	1065.88	0.283593	0.854032	6.39569	47.4557	0	0	0	0	0	0	0.02313	2.18944	0.56583	19.1392	23.2372
328	020501011305	Marcellus	PA	Canawacta Creek-Susquehanna River	89.1709	435.525	14.3656	1132.94	0.279845	0.649535	0.935523	80.0694	0	0	0	0.0560721	961.825	0.044858	0	3.03236	0.679066	1.19085	10.6985
3303	111102020404	Fayetteville	AR	Cane Creek	129.928	151.843	4.32507	1238.68	0.313867	0.686166	0.53826	44.9208	1.2661	0.261682	389.682	0	0	0	0.038483	0.877895	0.915319	0.045721	48.2432
3304	111102020405	Fayetteville	AR	Cane Creek-Arkansas River	112.924	122.53	3.11313	1248.86	0.24	0.862635	13.6779	32.9646	15.3451	0.371933	451.232	0	0	0.017711	0.008856	0.287337	1.1689	0.149028	22.5247
3182	080203010204	Fayetteville	AR	Cane Creek-Cyprus Bayou	97.4727	95.0712	1.97742	1266.09	0.383286	1.13959	7.70815	33.8139	65.5024	0	0	0.205186	443.174	0.030778	0	0.696233	0.67783	20.0185	31.1503
3160	050702020402	Marcellus	VA	Cane Creek-Indian Creek	54.7171	634.509	25.604	1127.05	0.230052	0.766912	0	86.747	0	0	0	0	0	0	0	3.35544	1.51479	0	4.57447
1285	041300020604	Marcellus	NY	Caneadea Creek	77.3183	532.204	7.89548	1065.6	0.297501	0.538293	0.377134	61.7593	0	0	0	0	0	0.012934	0	2.29381	0.289439	5.94452	26.0502
4390	101301010603	Bakken	ND	Canfield Lake	126.233	614.371	1.84465	336.572	0.326814	0.534085	3.97901	45.4015	1.78445	0	0	0	0	0	0	0.451636	0.342957	43.0606	2.14276
103	020401010207	Marcellus	NY	Cannonsville Reservoir	136.807	503.671	20.6449	1180.8	0.253828	0.669026	1.21991	82.2659	0	0	0	0	0	0.021929	0.00731	1.00396	0.158418	0.344787	3.36167
492	020501040905	Marcellus	PA	Canoe Camp Creek	30.9933	503.838	12.0332	946.899	0.296041	0.747675	0.037727	40.3941	0	0.096795	635.423	0.161325	229.366	0	0	2.35214	0.444802	16.7828	38.4004
1812	050100060704	Marcellus	PA	Canoe Creek	76.9658	471.939	10.5276	1145.15	0.280575	0.683851	0	70.0436	0	1.39023	433.875	0	0	0.012993	0	3.23578	0.942499	3.82056	16.9499
1786	050100051001	Marcellus	PA	Canoe Creek	48.9907	423.304	6.40787	1159.78	0.273604	1.0198	0	57.4313	0	0.5103	236.468	0	0	0	0.020412	4.51541	2.06494	17.1994	12.3438
4677	111302010206	Barnett	TX	Canyon Creek-Belknap Creek	70.4707	274.549	2.03374	853.518	0.328069	0.790086	0	91.5749	5.23006	0	0	0	0	0.028381	0	0.632356	0.246852	0.104723	2.17108
850	020503010102	Marcellus	PA	Carbon Run-Shamokin Creek	82.3584	321.173	13.8886	1127.26	0.24076	0.491113	0.013111	70.2258	0	0	0	0	0	0.012142	0.012142	6.33975	4.89297	6.29746	4.30574
1584	050100010306	Marcellus	PA	Card Creek-Allegheny River	43.339	560.195	18.2654	1067.03	0.29287	1.00877	3.33825	72.7788	0	0.41533	279.751	0	0	0	0.023074	1.90085	0.440661	1.7678	18.1537
3411	090100020503	Bakken	ND	Carl Feldner Coulee-Des Lacs River	124.374	634.035	2.71978	414.952	0.344267	0.524625	1.68612	34.936	0	0	0	0	0	0	0	1.93975	0.363811	57.7283	0.15631
170	020401030601	Marcellus	PA	Carley Brook-Lackawaxen River	112.793	388.734	8.89787	1124.18	0.287776	0.808854	3.32591	61.1128	0	0.00886577	2.83189	0	0	0.097524	0.008866	4.19043	1.88183	2.271	21.3367
335	020501011312	Marcellus	NY,PA	Carlin Creek	72.2079	354.939	10.7539	1043.51	0.282506	0.794783	2.14896	63.1661	0	0	0	0	0	0.069245	0.027698	3.23565	3.15984	1.98816	14.7236
5525	140401040402	Hilliard	WY	Carlson Draw-Big Sandy River	178.564	2011.31	1.60075	191.754	0.277381	0.266676	2.02031	86.5786	15.4887	0.0112005	972.889	0	0	0	0	2.6832	0.589324	0	9.5355
4077	101101012202	Bakken	ND	Carpenter Lake	193.164	651.445	2.61154	459.148	0.328683	0.215002	3.1251	46.2195	4.60821	0	0	0	0	0.005177	0	2.23146	0.278655	43.3321	0.438921
2170	050301011103	Marcellus	OH,PA,WV	Carpenter Run-Ohio River	94.1784	304.702	11.0902	983.885	0.274506	0.71875	0.029621	49.4812	11.0855	0	0	0	0	0	0.031854	8.22709	9.36572	0.711856	4.0571
1498	041402011608	Marcellus	NY	Carpenters Brook	62.3789	197.486	4.22564	1045.59	0.282946	0.674993	14.8663	24.4317	0	0	0	0	0	0	0.064124	2.48681	1.14671	22.3146	30.3358
1733	050100040602	Marcellus	PA	Carr Run-Cussewago Creek	60.3724	376.067	2.19888	1182.76	0.497538	0.875338	1.93644	49.3143	0	0.712246	335.997	0.0331277	6.81961	0	0	2.26773	0.609687	22.1371	21.8837
4751	120301010303	Barnett	TX	Carroll Creek	106.833	348.289	3.06636	859.638	0.292435	0.424906	0.214882	93.037	0.099816	0.514823	816.453	0.421218	695.169	0.018721	0	2.0212	0.315868	1.19238	0
313	020501011104	Marcellus	NY	Carrs Creek	77.1772	506.005	12.4419	1128.22	0.285538	0.754773	1.42414	64.4094	0	0	0	0	0	0.012957	0.038872	1.70974	0.365692	3.76155	26.3133
3186	080203010304	Fayetteville	AR	Carson Slough-Bayou Des Arc	84.9517	75.2451	1.75505	1263.72	0.394785	1.37643	15.2234	27.5664	72.4101	0	0	0	0	0.023543	0	0.70208	0.445145	29.4892	21.2683
5666	140401090202	Hilliard	WY	Carson Spring	103.26	2255.78	5.61265	272.262	0.22613	0.366791	0.013076	99.0559	12.5088	0	0	0	0	0	0.009684	0.133215	0.161509	0	0
3547	090100050704	Bakken	ND	Carvers Lake	56.6461	466.522	1.22874	370.267	0.184715	0.367153	6.16592	21.9476	48.017	0	0	0	0	0	0	0.990025	0.182833	13.5247	51.794
323	020501011209	Marcellus	NY,PA	Cascade Creek-Susquehanna River	72.9975	429.282	13.489	1114.32	0.282236	0.597501	0.623822	85.0727	0	0	0	0	0	0.041097	0	1.73666	0.17573	1.58174	8.67555
1666	050100020407	Marcellus	NY	Cass Run-Conewango Creek	99.7549	463.394	7.96713	1157.09	0.302714	0.597035	4.68664	62.5763	0	0	0	0	0	0	0	1.91683	0.489955	11.4248	16.4479
2091	050200060709	Marcellus	PA	Casselman River-Youghiogheny River	92.2989	661.084	13.2292	1180.36	0.249236	0.802755	0	82.6835	0	0.0216687	497.952	0.0108344	325.377	0.021669	0.065006	1.93962	0.429006	1.63442	7.79373
984	020802010404	Marcellus	VA	Cast Steel Run-Potts Creek	127.009	646.181	19.2789	1067.81	0.236272	1.06261	0	89.7079	0	0	0	0	0	0	0.031494	2.3629	0.445751	0.165807	5.68491
2031	050200050307	Marcellus	PA	Castile Run-South Fork Tenmile Creek	57.86	327.245	10.5237	1033.75	0.329679	1.1066	0.676548	61.0588	0	0.691323	321.642	0.760456	26.6663	0.034566	0.034566	4.55105	1.69157	4.34857	21.6729
394	020501020809	Marcellus	NY	Castle Creek	78.5924	398.715	9.06962	1003.58	0.293856	0.747449	0.780883	65.2507	0	0	0	0	0	0.025448	0	2.20397	1.26434	3.69603	20.8732
1442	041402010904	Marcellus	NY	Castle Creek-Seneca Lake	79.7851	166.229	1.79945	854.251	0.293642	0.585933	2.57839	11.3512	0	0	0	0	0	0	0	3.3856	4.91161	21.1775	21.5475
3201	110100140102	Fayetteville	AR	Castleberry Creek-Archey Creek	79.0837	418.841	15.4458	1322.32	0.25188	1.39578	0.285656	85.9983	0	0	0	0	0	0	0	0.637772	0.137263	0	11.0985
2273	050301060104	Marcellus	PA,WV	Castleman Run	44.1613	355.703	11.8479	1003.91	0.3127	0.800383	0	67.0559	0	0	0	0.271731	5.72638	0.022644	0	3.48532	0.238887	9.18577	18.5468
4924	120601020711	Barnett	TX	Cat Claw Creek-Elm Creek	136.902	545.225	1.28913	652.321	0.275556	0.279124	0.032873	54.3794	43.1216	0	0	0	0	0.014609	0.007304	8.02079	11.5314	8.63905	0.52334
4557	101302030107	Bakken	ND	Cat Coulee-Heart River	50.1856	648.341	4.10943	393.904	0.224985	0.850333	1.82024	59.7145	28.1904	0	0	0	0	0.019926	0	0.624373	0.15238	18.2741	15.5769
2742	050400041203	Marcellus	OH	Cat Creek-Muskingum River	84.2566	249.762	10.362	1071.76	0.322527	1.18302	0	66.2576	0	0.154291	329.417	0.0118685	426.876	0.011869	0.011869	3.88496	1.18322	5.60611	15.2494
2309	050301060906	Marcellus	OH	Cat Run-Captina Creek	45.1976	325.105	14.9615	1119.79	0.312626	0.948554	0	74.053	0	0.0221251	23.5693	0.0221251	43.1758	0	0.022125	3.85522	1.09779	5.65425	10.8923
5881	140500031003	Hilliard	CO	Cat Wash	104.87	2106.85	7.47019	361.067	0.308095	0	0	99.9871	0.676777	0	0	0	0	0	0	0.120003	0.183474	0	0
642	020501070805	Marcellus	PA	Catawissa Creek-Susquehanna River	75.1859	286.289	14.8972	1102.93	0.250098	0.647301	0.325506	65.3706	0	0	0	0	0	0.0133	0	3.55645	0.716725	7.94859	17.8335
1401	041401021002	Marcellus	NY	Catfish Creek	93.0066	132.183	2.35037	1122.57	0.223693	0.582148	27.7473	52.3798	0	0	0	0	0	0.010752	0.043008	1.47994	0.307295	3.2986	12.7841
1829	050100061102	Marcellus	PA	Catfish Run-Allegheny River	128.549	378.622	12.8278	1077.2	0.296382	0.824211	0.037803	70.8019	0	0.357841	347.129	0	0	0	0.023337	3.62317	0.566768	10.5688	6.36844
1777	050100050701	Marcellus	PA	Cathers Run	46.2749	494.314	8.03015	1171.45	0.229318	0.666749	0.077812	89.437	0	0.30254	35.3974	0	0	0	0	2.11137	0.191534	3.44512	4.87492
4859	120301040203	Barnett	TX	Catlett Creek-Sweetwater Creek	155.25	282.468	3.33474	973.293	0.303632	0.196362	0	85.299	44.2393	0.573269	578.934	0.508857	573.236	0.057971	0	2.28647	1.50385	0.762934	5.57533
468	020501040601	Marcellus	PA	Catlin Hollow	35.897	488.155	11.9406	922.07	0.292084	0.639202	0.19306	51.5194	0	0.139287	548.524	1.03073	752.127	0	0.027857	2.15765	0.54305	7.40397	36.2802
1546	041402020901	Marcellus	NY	Caughdenoy Creek	47.904	131.312	2.45054	1134.66	0.275214	0.738824	18.6779	39.7058	0	0	0	0	0	0	0	1.44899	0.254818	5.22598	32.282
4413	101301011004	Bakken	ND	Cave Coulee-Missouri River	81.8934	550.394	4.7162	471.915	0.270119	0.479093	9.98088	70.6781	39.4949	0	0	0	0	0.024422	0	2.01349	0.205979	7.48456	4.03674
3169	060102050101	Marcellus	VA	Cavitts Creek-Clinch River	153.208	846.062	16.216	1206.43	0.266713	0.82461	0	61.4517	0	0	0	0	0	0.013054	0.215393	4.18787	2.92318	0.250833	28.2895
1220	041201040603	Marcellus	NY	Cayuga Creek	92.0825	184.764	0.621257	922.818	0.319498	0.825472	6.9494	10.4065	0	0	0	0	0	0	0.02172	3.18879	8.90185	22.9535	29.4827
1176	041201030305	Marcellus	NY	Cazenovia Creek	61.0758	236.918	2.63036	1056.15	0.304756	0.948885	6.04842	29.1164	0	0	0	0	0	0	0	4.92646	12.6003	4.05634	17.547
1535	041402020702	Marcellus	NY	Cazenovia Lake-Chittenango Creek	94.3489	415.027	4.77679	1095.64	0.292937	0.589957	5.54935	41.0854	0	0	0	0	0	0	0.031797	2.76185	1.06128	21.0593	20.2646
3393	090100020203	Bakken	ND	CCC Dam-Stony Creek	98.6926	596.552	0.797834	424.258	0.336421	0.135505	4.61768	20.4518	0	0	0	0	0	0	0	0.623831	0.869848	67.2778	0.732995
3225	110100140706	Fayetteville	AR	Cedar Branch-Little Red River	77.3841	106.884	4.58377	1256.39	0.387266	1.45618	0.545545	67.9733	0	0	0	1.87377	329.281	0	0.05169	1.33421	0.341321	0.068629	27.3308
3991	101101010604	Bakken	ND	Cedar Butte	95.0899	617.139	5.28175	435.895	0.298589	0.841368	28.9231	51.131	0	0.0210327	596.944	0.525818	321.488	0.010516	0	4.24056	0.104102	12.4943	0.429696
3997	101101010705	Bakken	ND	Cedar Coulee	114.162	596.103	4.99451	437.994	0.293974	0.413644	27.1543	49.144	0.001376	0.00875948	213.576	0.33286	374.839	0	0	1.74542	0.132126	6.07186	0
3992	101101010605	Bakken	ND	Cedar Creek	122.346	620.81	6.27061	359.336	0.304411	0.136654	22.1344	66.7035	0	0	0	0	0	0	0	1.36253	0.105375	4.71839	0.080933
5094	120602020404	Barnett	TX	Cedar Creek	61.6653	196.961	2.03282	915.803	0.260093	1.0963	0.240855	63.3755	0	0	0	0	0	0	0	3.23773	1.37854	8.97586	8.83864
5577	140401050903	Hilliard	WY	Cedar Creek	54.928	2259.05	15.8459	275.471	0.255988	0.781329	1.31419	98.4646	0	0	0	0	0	0	0.018206	0.238147	0.196539	0	0.221217
3320	111102020806	Fayetteville	AR	Cedar Creek-Big Piney Creek	87.3879	164.394	5.07082	1269.86	0.329501	1.36362	1.45934	52.2168	10.142	0.274638	242.774	0	0	0.011443	0.171648	0.251838	0.948846	0.013388	34.1888
5305	120901060403	Barnett	TX	Cedar Creek-Colorado River	107.984	472.002	2.71233	700.455	0.278422	0.34708	0	95.7787	6.04408	0	0	0	0	0.018521	0	0.691904	0.082634	1.82936	0.159184
3782	100600050205	Bakken	MT	Cedar Creek-Missouri River	115.911	620.313	3.86956	391.264	0.344538	0.68441	9.20181	49.9763	36.6851	0	0	0	0	0.008627	0.017255	0.846831	0.365075	30.7201	1.84735
3363	111102040207	Fayetteville	AR	Cedar Creek-Petit Jean River	71.6132	316.042	15.5417	1326.35	0.310455	1.50528	0.023879	87.5366	0	0	0	0	0	0.013964	0	1.05314	0.282522	0.011311	9.5414
3206	110100140203	Fayetteville	AR	Cedar Creek-South Fork Little Red River	76.4128	357.844	14.8208	1315.59	0.249827	1.36236	0.202565	94.0985	0	0	0	0.0916077	59.1429	0	0	2.24744	0.102625	0.020021	3.77925
2107	050200061201	Marcellus	PA	Cedar Creek-Youghiogheny River	60.1047	303.544	9.72153	984.208	0.321174	0.888864	0	41.6583	0	1.0149	329.215	0.116463	611.776	0	0.033275	4.82095	5.269	4.26105	31.3051
2617	050400020302	Marcellus	OH	Cedar Fork	123.478	401.939	3.0086	1027.31	0.455805	0.975898	0.007289	31.234	0	0.040493	338.156	0	0	0.008099	0	4.22206	0.72391	43.8474	17.4346
790	020502050602	Marcellus	PA	Cedar Run	97.7284	542.978	18.3213	1106.86	0.246669	0.672141	0.127086	99.0579	0	0	0	0	0	0	0	1.07439	0.011309	0	0.407043
2658	050400030504	Marcellus	OH	Cedar Run-Killbuck Creek	101.961	327.277	4.61769	980.832	0.418866	1.07703	0.967352	32.3789	0	0.176538	277.529	0	0	0.039231	0	3.31381	0.921261	40.6173	18.054
5096	120602020406	Barnett	TX	Cedron Creek	132.468	234.495	3.18244	902.549	0.234809	0.304159	2.89649	90.2214	0	0	0	0	0	0.007549	0	1.06201	0.15344	0.928807	1.48596
2498	050302040101	Marcellus	OH	Center Branch	64.3081	297.82	5.61502	1023.39	0.392846	0.802779	0.051778	36.1382	0	0.0311003	787.514	0	0	0.093301	0	2.92778	0.838047	30.5714	24.0739
300	020501010906	Marcellus	NY	Center Brook	58.9732	460.819	8.82173	1074.92	0.297429	0.657861	5.57141	64.0606	0	0	0	0	0	0	0.016957	1.49638	0.153878	5.16691	23.2885
273	020501010401	Marcellus	NY	Center Brook	41.116	584.541	10.9073	1076.35	0.273378	0.301198	2.93377	67.6825	0	0	0	0	0	0	0.024321	2.00288	0.544718	2.8046	20.613
1091	041100040104	Marcellus	OH	Center Creek-Grand River	81.3145	271.955	0.97827	1008.15	0.327136	1.11445	10.8225	52.7388	0	0.0737876	223.348	0	0	0.024596	0.012298	2.36617	0.98477	17.0517	11.7511
1654	050100020207	Marcellus	NY	Chadakoin River-Chautauqua Lake	97.0109	451.595	4.64412	1147.01	0.246778	0.539261	3.16156	42.8545	0	0	0	0	0	0.020616	0.051541	6.53452	9.63932	7.46881	9.94202
5690	140402000204	Hilliard	WY	Chain Lakes	175.739	2061.53	1.52598	229.515	0.24	0.47584	1.28223	97.7192	0	0	0	0	0	0	0.011381	0.542466	0.193471	0	0
424	020501030504	Marcellus	NY	Chambers Creek-Pipe Creek	120.354	383.088	9.4281	1002.33	0.296304	0.989509	0.290161	62.472	0	0	0	0	0	0.041544	0	1.7251	0.261616	3.81546	29.7946
2093	050200060802	Marcellus	PA	Champion Creek-Indian Creek	145.888	595.406	13.2533	1194.95	0.245544	0.782639	0.003085	74.781	0	0	0	0	0	0	0.013709	3.61807	0.912692	4.31113	12.3257
5444	140401011007	Hilliard	WY	Chapel Canyon	58.1372	2159.62	6.7068	234.026	0.250698	0.936358	0.063468	94.3158	1.23451	0	0	0	0	0	0	0.136599	0.252833	0	0
2754	050400050206	Marcellus	OH	Chapman Run	50.2006	284.574	7.48709	1003.37	0.341968	0.846938	0.143426	67.6252	0	0.0796804	218.857	0	0	0.01992	0	4.46999	3.1163	4.43723	11.9689
996	041000120302	Marcellus	OH	Chappel Creek	62.0623	251.778	1.16667	961.03	0.371869	0.858779	0.069597	25.0913	0	0.241692	278.316	0.0161128	296.843	0	0.032226	3.42007	1.08312	66.4685	1.56014
1620	050100010904	Marcellus	PA	Chappel Fork	71.6466	584.943	12.4522	1179.2	0.246414	0.830146	0.621898	95.5135	0	15.2136	341.145	0.0139574	279.249	0	0	2.50694	0.145788	0.021358	0.043973
5446	140401011009	Hilliard	WY	Chappell Creek-Green River	145.829	2106.25	7.64151	227.157	0.196032	0.244925	4.76411	89.1905	34.1258	0.294867	633.787	0.288009	612.782	0	0.006857	2.82585	1.06801	0	1.06898
5191	120702010603	Barnett	TX	Chappell Creek-Leon River	149.917	359.363	3.02449	817.769	0.25158	0.149996	0.762942	87.446	12.4908	0	0	0	0	0	0	0.815217	0.150716	3.17422	4.43479
4241	101102050606	Bakken	ND	Charging Eagle Bay	62.2699	602.463	9.28122	434.577	0.241905	1.41213	3.93662	67.3172	0	0	0	0	0	0	0	1.38439	0.063018	0.111318	0.099753
1027	041100010501	Marcellus	OH	Charlemont Creek	67.4976	285.077	1.55658	974.248	0.35	1.44944	7.69826	29.0435	0	0	0	0	0	0.074077	0	2.38277	1.63922	43.0358	10.9506
4601	101302040402	Bakken	ND	Charles Lake-Cannonball River	35.7512	777.476	2.94587	344.019	0.227103	2.53572	0.637055	36.7855	0	0	0	0	0	0	0	0.070932	0.205721	48.7511	11.2907
775	020502050301	Marcellus	PA	Charleston Creek	53.5212	516.549	11.0938	937.008	0.29693	0.680519	0.514458	47.6345	0	0.093421	58.5424	0	0	0.074737	0	3.34701	2.27677	7.79253	33.349
3121	050701020306	Marcellus	WV	Charley Creek-Mud River	73.784	246.211	14.9462	1102.67	0.300587	0.782683	0	88.3884	3.03358	0	0	0	0	0	0	3.09663	1.1919	0.917219	3.39322
2218	050301030306	Marcellus	OH	Charley Run Creek-Mahoning River	85.8114	301.478	1.49897	978.573	0.330577	0.909812	2.56811	39.534	0	0.221416	292.441	0	0	0.023307	0	4.80847	3.21317	17.9999	12.5059
4214	101102050301	Bakken	ND	Charlie Bob Creek	103.688	764.858	7.96746	434.168	0.214414	0.920027	0.441798	89.0679	0	0.00964433	635.854	0.086799	446.548	0	0	4.55652	0.175756	5.79025	3.94146
3777	100600050107	Bakken	MT	Charlie Creek	157.801	659.635	3.95485	432.473	0.349501	0.219781	1.69147	70.9837	11.1845	0	0	0	0	0.025348	0	1.10596	0.177998	26.7859	0
2110	050301010101	Marcellus	PA	Chartiers Run	57.79	356.124	9.62932	1001.96	0.329912	0.860613	0	57.8294	0	0.397993	222.943	0.81329	473.372	0	0	2.61875	1.58658	14.4071	17.9564
1899	050100090304	Marcellus	PA	Chartiers Run-Allegheny River	118.519	302.02	10.7379	1023.6	0.28714	0.809732	0.056948	47.1648	0	1.27406	339.776	0.0928123	266.549	0.050625	0.084375	6.37449	15.704	0.593014	3.97191
750	020502030411	Marcellus	PA	Chatham Run	61.4099	400.919	13.7317	1084.51	0.234409	0.564221	0.297466	82.5623	0	0.195408	462.63	0.016284	183.759	0	0.016284	3.26476	0.50537	2.2669	10.9872
1122	041201010303	Marcellus	NY	Chautauqua Creek	91.6017	430.344	5.90873	1211.45	0.300674	0.679167	1.40521	74.6453	0	0	0	0	0	0.010917	0	1.93319	0.547306	8.87838	10.6177
2012	050200040707	Marcellus	PA,WV	Cheat Lake-Cheat River	158.699	421.224	14.5093	1150.45	0.261065	0.886329	0	72.58	3.22038	0.466293	41.7636	0.0315063	43.5487	0.006301	0.025205	3.65081	1.91217	1.11953	9.1468
3703	100600011405	Bakken	MT	Chelsea Slough-Missouri River	118.66	616.941	1.21208	436.103	0.349085	0.373715	11.5335	17.0094	45.8946	0	0	0	0	0	0.008427	1.20225	0.417528	61.7721	0
3963	101000042701	Bakken	MT,ND	Cheney Creek	65.9815	661.807	5.88702	372.387	0.351095	1.37509	0.33147	87.4301	0.001454	0.0151558	15.2698	0.0454673	685.353	0	0.030312	0.591415	0.327077	6.50252	0.952121
341	020501020105	Marcellus	NY	Cheningo Creek	80.197	479.311	13.5762	1116.7	0.296953	0.732286	7.36992	75.2544	0	0	0	0	0	0.012469	0	1.43316	0.114061	5.29292	10.2459
1921	050200010403	Marcellus	WV	Chenoweth Creek	55.4236	765.352	18.7222	1265.06	0.270016	0.878962	0	81.4006	12.17	0	0	0	0	0	0.036086	4.24224	2.86318	1.1921	5.55935
1270	041300020304	Marcellus	NY	Chenunda Creek	79.458	629.011	9.1603	998.363	0.273698	0.439645	0.001133	52.7628	0	0	0	0	0	0.012585	0	2.09035	0.194268	10.8507	33.8095
5904	140500040305	Hilliard	WY	Cherokee Creek	96.2748	2122.03	8.20954	438.064	0.144697	0	0.438596	99.4978	0.438394	0.218126	81.1477	0	0	0.010387	0.010387	0.390133	0.06795	0	0.049564
223	020401041004	Marcellus	PA	Cherry Creek	54.1238	235.211	14.6969	1273.94	0.265853	0.662491	3.4059	76.5595	0	0	0	0	0	0.018476	0	3.50838	1.07665	5.56618	4.95252
2059	050200060102	Marcellus	MD	Cherry Creek	43.3675	776.798	7.88707	1244.68	0.240089	0.719832	3.24093	48.0559	0	0	0	0	0	0	0	1.47249	0.515956	9.59416	31.6894
1661	050100020402	Marcellus	NY	Cherry Creek-Conewango Creek	66.6182	457.319	5.60681	1173.38	0.298823	0.629264	14.5761	50.5754	0	0	0	0	0	0.030022	0	1.93111	0.412592	15.2204	16.4145
4376	101301010303	Bakken	ND	Cherry Lake	106.863	599.208	2.59411	324.328	0.312951	0.607414	4.66525	42.6164	22.6257	0	0	0	0	0.009358	0	0.09343	0.207094	27.4187	16.066
2901	050500050404	Marcellus	WV	Cherry River	98.5505	862.243	18.914	1357.46	0.250906	0.864115	0.009133	92.6447	0	0.0101471	178.613	0.0202942	537.23	0	0	2.58356	0.936483	0.671239	0.721468
1788	050100051003	Marcellus	PA	Cherry Run	56.1454	406.385	9.14026	1104.43	0.28	0.752493	0	72.4987	0	1.88796	395.929	0.0712436	456.293	0	0	4.2298	0.660977	11.4204	8.23918
1826	050100061004	Marcellus	PA	Cherry Run	70.0811	375.956	12.1552	1043.35	0.258544	1.00003	0	71.987	0	1.64096	322.875	0.114153	298.326	0.028538	0	3.65898	0.852564	2.84188	16.0625
1862	050100070803	Marcellus	PA	Cherry Run	41.0284	378.755	9.03999	1125.61	0.278069	0.938328	0.098708	49.1478	0	0.853067	259.119	0.121867	226.227	0.024373	0	3.29521	2.92619	14.6088	21.4701
757	020502040305	Marcellus	PA	Cherry Run-Fishing Creek	107.415	382.976	16.0523	1094.88	0.240283	0.655552	0.017596	69.7552	0	0	0	0	0	0	0.00931	2.85553	1.39794	10.1397	11.5147
4220	101102050402	Bakken	ND	Cherry School	164.942	677.738	3.3513	418.913	0.199177	1.11376	1.23646	39.937	1.72624	0	0	0	0	0	0	1.09358	0.435613	52.8385	1.0733
1701	050100030605	Marcellus	PA	Cherrytree Run	43.902	444.501	7.73599	1154.35	0.372007	0.655256	0.699028	80.1484	0	1.00223	547.328	0	0	0	0	2.12368	0.387827	2.06429	10.6084
2881	050500040207	Marcellus	WV	Chestnut Knob Fork-Laurel Creek	71.147	815.64	17.3257	1254.33	0.245423	0.79398	0.376943	93.0987	0	0	0	0	0	0	0	2.26159	0.328965	0.361764	1.40532
5580	140401060102	Hilliard	WY	Chicke Springs Draw-Green River	135.728	1982.78	12.2701	216.999	0.23344	0.623115	0.431001	90.034	0	0	0	0	0	0	0	0.209627	0.09846	0	0.002652
4772	120301010509	Barnett	TX	Chicken Creek-Big Sandy Creek	63.5365	263.112	2.06618	906.966	0.33208	1.1028	0.162888	69.7256	100	0.062956	115.462	0.62956	51.2413	0.062956	0	2.73323	2.11292	4.40362	12.8667
5640	140401070807	Hilliard	WY	Chicken Draw	161.955	1975.63	3.22125	210.253	0.239058	0.00380592	0	97.0099	10.3833	0	0	0	0	0.012349	0.012349	0.286351	0.337184	0	0
841	020502061103	Marcellus	PA	Chillisquaque Creek-West Branch Susquehanna River	105.297	192.405	7.11986	1082.64	0.265819	0.786657	0.408509	30.0459	0	0	0	0	0	0	0.018994	3.95971	1.47498	31.3757	30.1296
4600	101302040401	Bakken	ND	Chilton Creek-Upper Cannonball River	80.296	768.57	2.24187	470.153	0.231127	1.48648	0.363127	12.176	0	0	0	0	0	0	0	1.3954	0.326007	55.5181	28.0359
4235	101102050509	Bakken	ND	Chimney Butte Creek	73.461	672.157	8.90483	450.335	0.24252	2.75499	0.850375	80.3262	0	0.0136127	523.842	0.313091	564.611	0	0	2.31513	0.111492	8.90444	6.14255
4930	120601020901	Barnett	TX	Chimney Creek	100.894	535.783	2.13645	676.442	0.268725	0.446908	0	94.4615	4.99621	0	0	0	0	0	0	2.13923	0.157341	1.37012	0
5381	120901090808	Barnett	TX	China Creek-San Saba River	107.282	392.946	2.03838	726.944	0.204706	0.51943	0.334656	73.3575	11.3831	0	0	0	0	0.018642	0	2.58963	1.00045	14.4137	2.82319
4175	101101020506	Bakken	ND	Chinaman Coulee	121.113	626.914	2.78661	427.711	0.204868	0.430819	5.46642	43.2825	12.2439	0	0	0	0	0.008257	0.02477	0.970739	1.04743	42.6442	0.149368
1601	050100010505	Marcellus	NY,PA	Chipmunk Creek-Upper Allegheny River	106.944	543.355	15.5307	1108.69	0.284091	0.576737	3.31505	83.8118	0	0	0	0	0	0	0.046753	2.19381	0.492571	4.24477	3.97301
1538	041402020705	Marcellus	NY	Chittenango Creek	79.0265	120.021	0.516739	1047.1	0.342027	0.787786	33.8963	36.1012	0	0	0	0	0	0	0	1.62505	1.26216	6.6385	15.1709
2224	050301030406	Marcellus	OH	Chocolate Run-Mahoning River	42.8764	278.551	1.0183	993.684	0.343941	0.873597	11.6634	40.7654	0	0.0233228	576.575	0.0233228	564.314	0.023323	0	5.23403	5.5952	13.6577	5.99756
3214	110100140601	Fayetteville	AR	Choctaw Creek-Greers Ferry Lake	128.508	236.453	7.77582	1315.22	0.30033	0.335383	0.518207	72.7101	0	0	0	2.40452	329.169	0.015563	0	0.52239	0.645322	0.077731	18.8158
5594	140401060211	Hilliard	UT,WY	Chokecherry Draw-Green River	111.847	1919.6	8.92782	259.717	0.233558	0.800134	0.216431	75.3518	5.46716	0	0	0	0	0	0.017882	0.481255	0.114258	0	0
5472	140401030105	Hilliard	WY	Chris Wash-Green River	171.656	1947.83	3.11338	202.889	0.235726	1.15515	1.96812	91.6294	13.9767	0	0	0	0	0.023302	0.017477	1.00549	0.701756	0	0.185069
3842	100600061202	Bakken	MT,ND	Christianson Slough	57.0257	713.694	2.87674	405.427	0.338431	1.35515	1.84065	42.7581	20.7682	0	0	0	0	0	0	1.45034	0.218684	51.1579	0
1332	041300030504	Marcellus	NY	Christie Creek-Genesee River	108.503	216.547	2.2087	858.191	0.305926	0.871953	5.00394	11.8454	0	0	0	0	0	0	0.064514	1.89179	0.747804	46.9352	30.0419
5626	140401070403	Hilliard	WY	Church Buttes Reservoir-Blacks Fork	136.323	1945.02	2.68403	212.468	0.25368	0.595083	0.688653	97.4296	21.2111	0.249409	341.475	0.0146711	277.493	0	0.007336	0.867713	1.0606	0	0.019148
5057	120602011202	Barnett	TX	Cidwell Branch-Spring Creek	68.971	284.752	3.35594	887.058	0.24996	1.16245	0.335382	88.9089	49.5962	0.086993	547.666	0.681445	52.3948	0	0	0.742616	0.385011	1.57904	4.97201
4199	101102050103	Bakken	ND	Cinnamon Creek	54.9809	737.558	8.8266	367.858	0.21775	2.00752	0.754723	94.6711	2.33032	0	0	0	0	0	0.018188	1.43792	0.053338	0	0.407649
5695	140402000209	Hilliard	WY	Circle Bar Lake	139.568	2009.5	1.85721	200.602	0.263201	0.489976	5.2506	91.5121	18.3878	0.0429898	1366.9	0	0	0	0.02866	0.337711	0.107101	0	0
1051	041100020304	Marcellus	OH	City of Akron-Little Cuyahoga River	50.8744	315.949	4.03825	937.687	0.438325	0.320696	0.364511	8.26875	0	0.0786251	574.278	0.0393157	1783.22	0	0.078625	12.3293	43.9373	0	0.058393
1196	041201040107	Marcellus	NY	City of Batavia-Tonawanda Creek	50.5414	282.983	1.46478	899.8	0.317327	0.621757	9.80961	18.3975	0	0	0	0	0	0	0.059357	2.344	2.66204	22.1927	38.3106
621	020501070307	Marcellus	PA	City of Berwick-Susquehanna River	116.044	252.758	13.8992	1104.96	0.290046	0.579074	1.33625	63.9663	0	0	0	0	0	0.008617	0.03447	3.08807	2.42184	4.86882	10.9545
3400	090100020306	Bakken	ND	City of Bowbells	64.4405	586.852	0.705112	417.041	0.340331	0.345777	4.68547	13.6499	0	0	0	0	0	0	0	1.40505	0.519369	73.9827	2.53552
3621	090100080904	Bakken	ND	City of Burlington-Souris River	37.4557	516.413	3.05743	372.692	0.349974	1.05769	4.77106	30.8893	0	0	0	0	0	0.026698	0.026698	1.21359	2.26659	43.665	5.30197
2549	050400010504	Marcellus	OH	City of Canton-Middle Branch Nimishillen Creek	67.3676	340.756	2.29923	989.659	0.418983	0.587269	0.23515	8.17679	0	0.326567	476.37	0.0148439	15.1855	0	0.089064	14.4944	21.6636	13.8458	11.4582
1067	041100020605	Marcellus	OH	City of Cleveland-Cuyahoga River	60.9867	222.84	2.16024	1006.64	0.186604	0.182207	0	0.028046	0	0.245955	559.847	0	0	0	0.311543	13.3491	54.2209	0	0
5143	120602040404	Barnett	TX	City of Clifton-North Bosque River	107.922	225.211	3.36027	893.294	0.283318	0.469433	3.71485	72.0706	18.2033	0	0	0	0	0.055596	0	2.42538	1.57601	7.26043	5.97045
3589	090100071102	Bakken	ND	City of Columbus	111.711	624.762	1.2634	387.681	0.333945	0.33335	3.67763	34.4319	0.053328	0.00895167	731.189	0	0	0	0	1.1859	1.02306	50.4298	3.3014
3475	090100032207	Bakken	CN,ND	City of Coulter-Souris River	2.90881	436.127	1.444	440.225	0.329797	3.67937	33.6839	17.0739	0	0	0	0	0	0	0	1.44653	0.209094	33.0653	0
3566	090100060604	Bakken	ND	City of Crosby	47.8972	592.763	0.586639	434.667	0.335237	0.187686	1.46022	4.20026	0	0	0	0	0	0	0	1.09761	1.8925	85.3395	0
5162	120702010208	Barnett	TX	City of De Leon-Leon River	50.2405	387.924	1.97136	826.574	0.274861	1.3596	1.54251	67.2901	8.95416	0	0	0	0	0.019904	0.039809	1.64835	1.87251	10.9821	6.8795
3524	090100050207	Bakken	ND	City of Deering-Little Deep Creek	109.416	464.748	0.656367	383.012	0.311015	0.318542	3.69862	28.3552	29.7242	0	0	0	0	0	0	1.79099	0.223759	57.0049	5.96368
4519	101302020305	Bakken	ND	City of Dickinson	91.451	758.287	2.60408	406.979	0.227623	1.09689	0.488068	30.2613	0	0	0	0	0	0.043739	0.010935	0.864626	8.67082	32.9171	8.10135
3511	090100040707	Bakken	ND	City of Dunseith-Willow Creek	89.2612	495.384	0.891295	406.068	0.254363	0.52117	14.4055	39.6732	12.2371	0	0	0	0	0	0.022406	0.61754	0.922005	30.6801	5.94367
1085	041100030502	Marcellus	OH	City of Euclid-Frontal Lake Erie	53.2087	199.988	3.95666	1024.13	0.321072	0.135712	0	1.82701	0	0.0187939	566.234	0	0	0	0.018794	11.3322	40.3803	0	0
3241	111101040612	Fayetteville	AR,OK	City of Fort Smith-Arkansas River	94.1057	135.24	1.99937	1189.13	0.320116	1.03303	5.65017	13.3753	37.556	0.170022	831.477	0	0	0.021253	0.074384	0.162813	16.8867	1.0652	11.8282
3076	050600011502	Marcellus	OH	City of Gahanna-Big Walnut Creek	41.2091	268.804	1.88597	991.496	0.367213	0.646063	0	24.0784	0	0	0	0	0	0.121332	0	8.1571	24.1663	2.6033	4.59291
3513	090100040709	Bakken	ND	City of Gardena-Willow Creek	111.922	444.622	0.525467	459.674	0.367815	0.390308	8.40899	25.4176	60.1503	0	0	0	0	0	0	1.01131	0.221431	56.0412	4.92542
3614	090100080802	Bakken	ND	City of Grano-Lake Darling	91.2831	526.766	1.77569	446.512	0.342577	0.495399	2.38994	25.1329	0.780728	0	0	0	0	0	0	1.51613	0.29123	55.4025	0.64284
5255	120702030309	Barnett	TX	City of Kempner-Lampasas River	53.759	292.771	2.9138	809.764	0.24	1.27848	0.984216	86.3114	22.0192	0	0	0	0	0	0.018602	1.45914	0.408249	1.52821	4.54446
3461	090100030905	Bakken	ND	City of Landa	118.304	454.949	0.560674	385.221	0.340716	0.169102	1.89753	4.8861	0	0.0422639	112.786	0.00845278	898.533	0	0	0.868007	0.303643	87.9978	0.337812
1327	041300030405	Marcellus	NY	City of Le Roy-Oatka Creek	74.7061	243.47	2.07311	877.461	0.295136	0.531029	6.41415	19.3786	0	0	0	0	0	0.040157	0.053543	3.15542	2.67971	32.9538	30.307
2586	050400011202	Marcellus	OH	City of Massillon-Tuscarawas River	37.0739	314.792	3.10986	997.541	0.432899	0.650508	0.529191	14.4726	0	0.51249	397.73	0.0269732	368.777	0	0.053946	8.69617	19.2253	14.4726	7.62714
1012	041100010105	Marcellus	OH	City of Medina-West Branch Rocky River	68.2502	298.502	2.14739	974.818	0.344964	1.35027	3.90239	30.3898	0	0	0	0	0	0.131868	0.014652	4.49667	9.22741	15.1099	11.6742
3627	090100080910	Bakken	ND	City of Minot-Souris River	58.0029	507.311	2.91175	387.215	0.347309	0.795616	2.68731	17.3806	0	0	0	0	0	0.034481	0.32757	0.369248	18.4103	21.8429	3.35604
3649	090202010601	Bakken	ND	City of Mylo	138.484	494.444	0.972862	431.602	0.364083	0.343878	5.10187	10.1121	0	0	0	0	0	0	0	1.27975	0.315673	77.6928	2.53534
3570	090100060608	Bakken	ND	City of Noonan	47.7871	626.087	1.45908	346.516	0.343082	0.562871	4.08955	28.1618	0	0	0	0	0	0	0	0.463624	1.12075	50.4152	5.89708
1221	041201040604	Marcellus	NY	City of North Tonawanda-Niagara River	34.566	115.019	10.7731	950.54	0.325605	0.710574	4.04853	7.81588	0	0	0	0	0	0	0	5.90487	16.4815	4.62652	3.68924
1006	041000120605	Marcellus	OH	City of Norwalk	46.9969	236.911	1.35171	965.488	0.358437	0.740398	0	17.2259	0	0	0	0	0	0	0	5.88646	9.40859	51.5629	1.56861
3758	100600030713	Bakken	MT	City of Poplar-Poplar River	90.762	627.481	1.84857	431.924	0.183524	0.478276	4.68691	27.1357	22.809	0.0881426	423.116	0	0	0	0.055089	0.979776	1.09807	60.3983	0
3599	090100080502	Bakken	CN,ND	City of Portal	41.4265	592.096	0.439872	414.908	0.370905	1.20179	3.17522	7.36035	0	0.0241391	4243.29	0.0724174	2879.34	0	0	2.10773	0.942881	82.2344	0
3638	090100081101	Bakken	ND	City of Sawyer-Souris River	60.8646	503.258	1.97239	449.989	0.374888	0.452114	5.60263	13.8225	8.12625	0	0	0	0	0	0	4.10208	0.595721	63.3249	10.7173
3736	100600030501	Bakken	MT	City of Scobey-Poplar River	82.2393	750.147	2.36603	415.189	0.328331	1.22633	1.09978	33.6193	20.3361	0	0	0	0	0.036479	0.024319	1.72952	1.25995	57.5978	0
605	020501070109	Marcellus	PA	City of Scranton-Lackawanna River	96.4444	352.417	8.93297	1070.66	0.217813	0.639671	2.49895	43.9033	0	0	0	0	0	0.051843	0.031106	8.61094	24.5309	0.02986	0.590678
3528	090100050304	Bakken	CN,ND	City of Sherwood-Cut Bank Creek	71.2042	495.581	0.46049	426.581	0.342235	0.364847	4.21001	15.7594	14.3161	0.0140441	1775.4	0	0	0	0.014044	1.22401	0.791206	65.2861	8.43139
3966	101000042704	Bakken	MT,ND	City of Sidney-Yellowstone River	128.597	595.402	2.27933	412.585	0.355533	0.52608	9.79493	24.4709	40.9259	0.412141	2162.96	1.112	98.4732	0.06221	0.031105	1.00093	1.53987	45.6236	4.10274
650	020501071006	Marcellus	PA	City of Sunbury-Susquehanna River	119.968	213.435	9.1662	1083.23	0.267226	0.705747	0.476312	47.1841	0	0	0	0	0	0	0.008336	3.90085	2.52605	15.2022	18.4434
3439	090100030504	Bakken	ND	City of Towner-Souris River	117.435	450.54	0.528226	426.795	0.200646	0.382185	15.3037	58.2971	84.0004	0	0	0	0	0	0	1.1121	0.627107	11.0633	7.72656
2230	050301030603	Marcellus	OH	City of Warren-Mahoning River	104.484	278.511	1.18583	992.462	0.34591	0.707734	7.46723	21.2517	0	0.057425	44.5728	0.0287125	81.6876	0.009571	0.019142	6.94859	20.0202	9.09952	3.42395
608	020501070202	Marcellus	PA	City of Wilkes-Barre-Mill Creek	94.8416	389.652	9.36863	1134.91	0.270665	0.792759	1.00479	71.2738	0	0	0	0	0	0.042176	0.021088	4.65564	10.8084	0.555055	0.156554
611	020501070205	Marcellus	PA	City of Wilkes-Barre-Susquehanna River	88.1247	228.662	6.99272	1034.8	0.276477	0.43813	3.12459	31.8465	0	0	0	0	0	0.034043	0.09078	7.67883	23.9505	2.01121	1.65065
3652	090202010605	Bakken	ND	City of York	118.387	489.411	1.25884	328.869	0.360263	0.301662	4.89668	12.848	0	0	0	0	0	0.008447	0	0.204384	0.454013	69.9843	4.88072
1573	050100010202	Marcellus	PA	Clara Creek-Oswayo Creek	113.655	637.343	17.5174	1076.09	0.272156	0.826584	0.560654	83.2184	0	0.131979	438.169	0	0	0	0	1.76867	0.080471	1.21	13.6513
3828	100600060904	Bakken	MT	Clarence Coulee-Big Muddy Creek	117.346	644.906	3.60273	414.86	0.36883	0.690067	1.23659	57.6812	21.4167	0.0340872	1232.22	0.213045	1151.47	0.008522	0.008522	0.482569	0.43659	34.9745	0.085917
1718	050100030909	Marcellus	PA	Clarion River-Allegheny River	150.339	405.671	10.272	1107.87	0.252948	0.797134	0.351371	65.0886	0	0.106426	45.3173	0.00665163	366.531	0.006652	0.006652	3.21205	0.995864	13.3084	8.5185
927	020503051002	Marcellus	PA	Clark Creek	117.179	270.127	17.17	1220.23	0.219206	0.47571	0.043773	88.9792	0	0	0	0	0	0.008534	0	1.35364	0.436771	0.8985	3.24996
4366	101301010101	Bakken	ND	Clark Landing Field	129.519	582.792	1.71861	341.44	0.309175	0.591674	5.07073	17.5614	11.2319	0	0	0	0	0	0.015442	0.24672	0.184903	71.2848	1.48342
4066	101101011904	Bakken	ND	Clarks Creek	122.876	667.773	7.37362	329.106	0.348023	0.875103	1.19909	84.5905	0	0	0	0	0	0	0	1.63254	0.227373	10.786	0.241723
3521	090100050204	Bakken	ND	Clay Center School-Little Deep Creek	54.952	501.625	0.914594	415.158	0.312932	0.461348	3.86152	9.31318	0	0.109186	335.947	0.0909885	667.266	0	0	0.835824	0.34603	72.0359	9.95513
2798	050400060501	Marcellus	OH	Claylick Creek	53.771	304.784	7.83857	1017.16	0.440462	0.843768	0.138947	61.5	0	0.167377	327.922	0	0	0	0	4.47722	0.357044	5.73366	27.1399
3048	050600010903	Marcellus	OH	Claypool Run-Whetstone Creek	56.0081	295.316	0.730287	974.863	0.388072	0.832498	0.488479	15.551	0	0	0	0	0	0	0	2.30897	0.786194	72.4459	5.22865
5231	120702020303	Barnett	TX	Clear Creek	63.0226	299.625	3.14029	846.567	0.253414	1.33408	1.74609	63.4348	0	0	0	0	0	0.047602	0	3.28831	10.8778	0.108506	0
700	020502020202	Marcellus	PA	Clear Creek	46.6886	539.422	17.2805	1137.4	0.256002	0.918007	0.545469	97.7931	0	0	0	0	0	0	0	1.43475	0.012683	0	1.31838
1158	041201020208	Marcellus	NY	Clear Creek	92.1678	327.293	3.345	1055.24	0.316896	0.844988	1.25109	46.4191	0	0	0	0	0	0	0.01085	2.45882	0.657929	25.974	20.6278
1662	050100020403	Marcellus	NY	Clear Creek	86.7859	530.005	6.82307	1227.68	0.290195	0.50197	0.451208	73.7708	0	0	0	0	0	0.011523	0.011523	2.06003	0.27646	11.3331	11.5675
1142	041201020101	Marcellus	NY	Clear Creek	83.1672	567.998	5.32464	1135.82	0.286247	0.723343	3.1342	53.3593	0	0	0	0	0	0.012024	0.024048	1.83607	0.457457	17.5054	21.5249
3383	111102050302	Fayetteville	AR	Clear Creek-East Fork Cadron Creek	88.8083	199.916	4.0609	1284.97	0.317559	1.29042	0.896847	49.4817	0	0	0	1.61021	23.8748	0.01126	0	1.12416	0.599195	0.567497	44.3407
3255	111102010403	Fayetteville	AR	Clear Creek-Frog Bayou	112.232	437.953	15.9467	1369.18	0.241582	1.1007	0.032073	84.6243	0	0.00891015	375.192	0	0	0.00891	0	0.430006	0.341793	0.635845	11.3995
5360	120901080105	Barnett	TX	Clear Creek-Jim Ned Creek	88.9144	585.506	3.36135	678.256	0.268414	1.34759	0.071861	93.9566	14.248	0	0	0	0	0.03374	0	0.855652	0.143327	0.567802	0
2659	050400030505	Marcellus	OH	Clear Creek-Killbuck Creek	58.4945	322.322	3.3939	980.13	0.427245	0.852295	1.36185	15.6021	0	0.649634	319.545	0.0341913	411.883	0.017096	0	6.20099	9.08199	33.894	16.8408
5261	120702030506	Barnett	TX	Clear Creek-Lampasas River	109.929	295.522	4.35489	834.696	0.292524	0.245984	0.871907	82.1591	7.4374	0	0	0	0	0.009097	0.009097	3.23714	2.46203	0.649223	0.632849
3265	111102010701	Fayetteville	AR	Clear Creek-Mulberry River	60.9174	444.103	15.7201	1376.75	0.299712	1.60237	0.144767	88.4349	0	0.164157	328.172	0	0	0	0	0.801545	0.204373	0	7.59879
5267	120702050104	Barnett	TX	Clear Creek-North Fork San Gabriel River	125.043	329.197	2.26695	839.195	0.205977	0.486021	0.824852	96.4177	0.730554	0	0	0	0	0	0	1.17514	0.118042	0.042466	0
5326	120901070106	Barnett	TX	Clear Creek-Pecan Bayou	104.28	561.456	2.6323	689.718	0.280095	0.641292	0.45832	90.2786	13.9783	0	0	0	0	0.00959	0	0.397367	0.079304	3.48012	1.49148
2596	050400011501	Marcellus	OH	Clear Fork	64.6951	340.783	10.7152	1024.79	0.367493	0.880734	0.621887	74.2689	0	0	0	0.1082	433.898	0	0	2.82543	0.241228	6.19383	13.0555
2760	050400050403	Marcellus	OH	Clear Fork	40.1569	305.515	8.52346	1005.28	0.366679	0.685568	0.094136	60.3685	0	0.124512	566.816	0	0	0.024902	0	3.01998	0.227855	16.456	17.3458
3135	050702010206	Marcellus	WV	Clear Fork	65.4927	570.815	28.4897	1110.88	0.23	0.819061	0	91.4093	0	0.687099	377.857	0.0152689	373.829	0	0	2.21776	1.22993	0	1.58318
2782	050400060202	Marcellus	OH	Clear Fork Licking River	57.1646	342.065	4.22988	1007.85	0.415077	1.0403	0	38.9204	0	0.769707	3.2314	0	0	0	0.017493	3.17788	0.516818	39.8731	16.3738
2360	050302010701	Marcellus	OH	Clear Fork Little Muskingum River	126.446	301.705	11.903	1072.77	0.299558	0.933198	0	79.6818	0	0.173987	265.643	0	0	0.031634	0.015817	2.59674	0.301543	3.80477	9.96841
4630	101800070310	Mowry	WY	Clear Fork Muddy Creek	105.056	1991.26	12.1104	483.736	0.263313	0.635739	1.82673	95.5651	15.432	0	0	0	0	0.019037	0.019037	0.550998	0.255931	0.520945	1.09758
4630	1.02E+11	Mowry	WY	Clear Fork Muddy Creek	105.056	1991.26	12.1104	483.736	0.263313	0.635739	1.82673	95.5651	15.432	0	0	0	0	0.019037	0.019037	0.550998	0.255931	0.520945	1.09758
4792	120301020203	Barnett	TX	Clear Fork Trinity River-Lake Weatherford	105.263	316.583	3.53636	898.06	0.242902	0.942536	0	77.6178	50.9883	0.019	559.773	0.427501	765.729	0.076	0	1.17078	1.35425	0.78312	9.83859
1839	050100070202	Marcellus	PA	Clear Shade Creek	82.883	755.352	7.60097	1115.15	0.216094	0.681734	0.020629	97.0141	0	0	0	0	0	0	0	1.39812	0.098958	0.039088	0.39848
4048	101101011603	Bakken	ND	Clearwater Lake	182.717	684.659	2.18659	390.594	0.290182	0.20713	2.25976	69.9615	21.5861	0	0	0	0	0	0	1.90582	0.388726	19.9891	0.831584
742	020502030403	Marcellus	PA	Clendenin Branch Baker Run	43.4948	544.081	16.6042	1099.1	0.21	0.610401	0	97.4656	0	0.0919651	428.223	0.0919651	158.978	0	0	1.09976	0.035813	0	0.293789
2807	050500020602	Marcellus	VA,WV	Clendennin Creek-Bluestone Lake	100.843	657.394	19.888	982.738	0.253891	0.540702	0	74.8588	0	0	0	0	0	0	0.039666	4.66828	3.76941	0.18922	9.02275
5918	170401030402	Hilliard	WY	Cliff Creek	158.408	2453.25	29.7877	640.93	0	0	0.486313	99.4949	1.80444	0	0	0	0	0	0.006313	0.088004	0.013544	0	0
2842	050500030402	Marcellus	WV	Clover Creek-Greenbrier River	100.106	922.187	22.717	1236.73	0.274571	0.500493	0.14566	89.6671	0	0	0	0	0	0	0.009989	2.28306	0.085517	0.90453	4.07668
1996	050200040502	Marcellus	WV	Clover Run	76.8921	688.195	23.0894	1298.58	0.260821	0.79995	0.016391	94.3347	0.067021	0	0	0	0	0	0.02601	2.33769	0.109185	0.488205	0.814845
5705	140402000402	Hilliard	WY	Coal Bank Lake	18.4942	2061.12	2.3475	203.246	0.247406	2.06259	0	98.1086	0	1.45992	288.53	1.45992	1739.46	0	0	0.265647	0.147664	0	0
4495	101302011105	Bakken	ND	Coal Creek	49.9488	595.204	2.33146	447.026	0.270091	1.30491	2.84674	28.2206	0	0	0	0	0	0	0	0.732928	0.2839	61.2446	3.66473
4549	101302020609	Bakken	ND	Coal Creek	82.3299	698.569	3.38394	344.426	0.229446	0.993304	0.550928	41.359	0.65008	0	0	0	0	0	0	0.387679	0.250169	39.4132	14.0651
4351	101202010204	Mowry	WY	Coal Creek	191.574	1456.76	2.93278	336.771	0.270502	0.723373	0.534126	93.9104	0.129942	0.54809	499.352	0	0	0.00522	0	0.480318	0.216117	2.24737	0.213275
4703	111302090101	Barnett	TX	Coal Creek-North Fork Little Wichita River	115.439	396.021	1.77229	696.036	0.303161	0.404017	0	68.4141	4.57373	0	0	0	0	0	0	0.214112	0.508728	25.0096	0.259623
3913	100902040301	Mowry	WY	Coal Draw-Salt Creek	128.435	1542.07	5.32738	319.407	0.251238	0.530537	0.391022	96.8907	0	0.56838	361.897	0.0856463	362.265	0	0.015572	0.255826	1.23967	0	0
5898	140500040206	Hilliard	WY	Coal Gulch	118.245	2082.96	2.60792	240.711	0.153229	0	0.012176	98.4552	0	0.67656	83.9182	0.786501	853.137	0	0	0.88313	0.133236	0	0
4400	101301010704	Bakken	ND	Coal Lake Coulee-Missouri River	109.744	566.932	2.7458	451.739	0.298347	0.959663	11.879	25.1669	0.70499	0	0	0	0	0	0	0.707034	0.197592	49.5465	2.18554
4500	101302020103	Bakken	ND	Coal Mine Creek	64.9058	784.357	2.5432	404.247	0.235218	2.1464	0.468787	37.0106	0	0.015407	222.19	0.138663	358.372	0.030814	0	1.11286	1.56211	52.303	2.12202
5907	140500040308	Hilliard	WY	Coal Mine Draw-Muddy Creek	63.8999	2006.97	7.65437	339.852	0.136638	0	0.667333	91.9948	18.3939	0.0156495	516.962	0	0	0	0	0.779639	0.16168	0	5.21336
3662	090202020206	Bakken	ND	Coal Mine Lake-Sheyenne River	66.4447	505.928	1.64166	470.852	0.370005	1.62321	7.70732	26.8232	25.9974	0	0	0	0	0.01505	0	2.54213	0.226288	38.2886	14.4554
2733	050400041003	Marcellus	OH	Coal Run	56.6365	268.973	6.35246	1041.47	0.313348	0.943855	0	65.9034	0	0	0	0	0	0	0	3.14639	0.543461	2.0642	24.9468
2267	050301050407	Marcellus	PA	Coal Run-Connoquenessing Creek	116.717	355.627	7.83273	1021.44	0.256348	0.850532	1.00413	48.3376	0	0.0771094	348.482	0.531198	382.598	0.034271	0	4.71061	6.89832	12.1775	11.6385
2509	050302040804	Marcellus	OH	Coates Run-Hocking River	50.7857	236.859	9.0532	1011.5	0.357048	0.933259	0	63.2617	0	0	0	0	0	0	0	5.55416	5.52717	2.16243	9.75575
48	020200050604	Marcellus	NY	Cobleskill Creek-Schenevus Creek	63.7116	472.809	14.6518	1061.17	0.294636	0.772067	1.11453	66.3535	0	0	0	0	0	0.062783	0	2.68216	1.2207	5.41445	18.9428
1976	050200030307	Marcellus	WV	Cobun Creek-Monongahela River	87.8938	382.829	14.7088	1139.59	0.28104	0.830454	0	72.4916	2.53338	0.0113774	29.5268	0.0227547	643.617	0.034132	0	4.50406	2.98478	1.57995	8.09945
1626	050100011101	Marcellus	NY,PA	Coffee Creek	65.0647	484.274	5.80447	1188.69	0.364634	0.72505	6.59336	53.852	0	0.0153693	983.596	0	0	0	0.015369	1.77097	0.32935	5.92116	29.0152
1092	041100040105	Marcellus	OH	Coffee Creek-Grand River	49.2224	258.778	0.628617	1027.92	0.367623	1.24775	38.0621	24.9273	0	0	0	0	0	0	0	1.62844	0.66994	23.3383	7.62887
1107	041100040601	Marcellus	OH	Coffee Creek-Grand River	56.9115	253.104	1.31119	1042.67	0.411055	0.727922	3.94498	45.9641	0	0.122998	494.345	0.0175711	124.862	0.017571	0	3.17498	2.40427	29.1122	10.4562
2244	050301030809	Marcellus	OH,PA	Coffee Run-Mahoning River	128.258	314.494	5.01089	994.272	0.458973	0.790523	2.63762	47.1466	0	0.0701711	332.233	0.00779678	454.961	0.007797	0.132545	3.68584	5.15577	12.1426	13.5558
4685	111302010702	Barnett	OK,TX	Coffeepot Creek-Red River	171.649	262.464	2.43451	941.964	0.316625	0.19097	0.004194	67.4183	95.0239	0	0	0	0	0	0.011652	0.70223	0.306667	14.2185	12.8188
5311	120901060503	Barnett	TX	Coggin Lake-Colorado River	110.633	418.829	2.31937	725.003	0.272466	0.426242	0.024402	86.0516	4.88594	0.0723112	334.624	0	0	0.036156	0	1.04711	0.177486	6.71715	1.18514
343	020501020201	Marcellus	NY	Cold Brook	40.7262	493.82	10.9491	1115.78	0.300219	0.775319	5.8046	71.9761	0	0	0	0	0	0	0	1.55412	0.133134	10.8621	8.97878
1292	041300020801	Marcellus	NY	Cold Creek	105.996	539.85	6.45232	1074.98	0.298865	0.715315	1.59788	55.4512	0	0	0	0	0	0	0.037737	1.56178	0.221046	12.8289	27.2124
565	020501060705	Marcellus	PA	Cold Creek-Wyalusing Creek	109.259	348.423	11.2847	988.429	0.291482	0.834212	0.57904	52.3508	0	0.00915253	497.535	0.83288	479.111	0.009153	0.018305	3.39986	0.496046	15.0946	25.911
2139	050301010501	Marcellus	OH	Cold Run	37.4976	371.533	4.57233	984.257	0.420909	0.75314	1.04874	34.7309	0	0	0	0	0	0.053337	0	3.35313	0.89179	26.1465	28.3232
1492	041402011602	Marcellus	NY	Cold Spring Brook	66.223	177.82	3.37734	999.653	0.304538	0.828034	9.65266	19.7808	0	0	0	0	0	0	0.075502	3.87404	5.91399	17.2881	33.7884
1616	050100010805	Marcellus	NY,PA	Cold Spring Creek-Allegheny River	120.904	514.958	10.3659	1150.68	0.299136	0.587964	1.82579	76.8677	0	0	0	0	0	0	0	2.28166	0.387874	9.1602	6.00657
5753	140402001403	Hilliard	WY	Cold Spring Draw	124.097	2106.07	6.22343	265.766	0.314876	0.307222	0.16459	96.374	24.0583	0	0	0	0	0	0.008058	0.499058	0.289583	0	0.029003
5677	140401090213	Hilliard	CO	Cold Spring Mountain	129.852	1980.11	14.5947	296.803	0.24014	0.190176	0.540608	96.7134	2.60178	0	0	0	0	0.007701	0.023103	0.251093	0.25945	0	1.09785
2566	050400010801	Marcellus	OH	Cold Spring Run-Indian Fork	85.0798	342.602	7.18253	1012.33	0.328319	0.707096	0.010576	53.9788	0	0.0117537	543.422	0.141044	555.814	0.023507	0	3.8052	2.06078	8.92755	26.2041
677	020502010504	Marcellus	PA	Cold Stream	56.0483	591.164	9.53569	1107.34	0.216717	0.796025	0	91.1938	0	0	0	0	0	0.035684	0	1.62591	0.879966	0.035328	1.15457
531	020501050508	Marcellus	NY	Coldbrook Creek-Chemung River	46.9965	320.216	7.2942	894.071	0.239305	0.743217	1.0764	41.723	0	0	0	0	0	0.042556	0.085113	5.8996	10.3967	8.37946	11.2428
34	020200050305	Marcellus	NY	Cole Brook-Schoharie Creek	58.3231	464.68	13.3565	1037.85	0.295148	0.505822	7.18551	79.9864	0	0	0	0	0	0.034292	0	2.18233	0.281573	4.85257	4.34648
1003	041000120602	Marcellus	OH	Cole Creek	59.6441	270.582	1.11339	978.38	0.38789	1.19164	0	15.334	0	0	0	0	0	0	0	2.8486	0.89306	75.4689	2.4264
1570	050100010104	Marcellus	PA	Cole Creek	95.4398	598.699	12.4912	1150.2	0.257396	0.724296	1.16866	93.6011	0	0.817269	543.559	0	0	0.010478	0	1.99721	0.182194	0.08772	2.95796
2487	050302031206	Marcellus	WV	Cole Run-Leading Creek	44.3206	293.837	16.1115	1149.96	0.29526	1.13171	0	93.1592	0	0.15794	217.93	0	0	0	0	3.15947	0.128326	0.911971	2.11439
4944	120601040105	Barnett	TX	Collins Creek-Clear Fork Brazos River	126.792	420.424	3.41052	731.185	0.295009	0.416245	0.217916	94.2014	11.4333	0.0157738	895.138	0	0	0	0	1.47817	0.132815	1.27697	0
3882	100902020204	Mowry	WY	Collins Draw	62.0991	1570.45	5.69647	351.927	0.34	0.779919	0.023188	99.8536	0	0.676339	39.7742	0	0	0	0.305963	4.5813	0.181997	0	0
459	020501040407	Marcellus	NY	Colonel Bills Creek	72.5776	582.742	15.1363	935.061	0.296753	0.420156	0.026038	75.8689	0	0	0	0	0	0	0	1.54378	0.204932	7.06005	14.4016
2345	050302010406	Marcellus	WV	Conaway Run-Middle Island Creek	76.4593	283.569	13.0912	1159.74	0.306375	0.874098	0.021186	82.0021	0	0.418524	296.225	0	0	0.013079	0	2.56516	0.192326	2.56474	10.0235
5325	120901070105	Barnett	TX	Condemn Branch-Pecan Bayou	101.818	559.561	2.37229	697.295	0.273123	0.319073	0.653225	85.4593	31.5957	0	0	0	0	0.019643	0	0.643204	0.147899	5.36634	2.44407
1875	050100071008	Marcellus	PA	Conemaugh River-Kiskiminetas River	142.292	340.663	8.81134	1064.64	0.296984	0.779795	0.386442	59.729	0	1.37042	463.142	0.0702778	533.878	0.014056	0.007028	3.33732	2.04269	9.00328	18.2248
1645	050100020103	Marcellus	NY	Conewango Swamp-Conewango Creek	46.0193	429.663	3.78151	1122.21	0.340311	0.577573	10.0217	41.1273	0	0	0	0	0	0	0	1.33628	0.374875	21.7098	19.576
2739	050400041105	Marcellus	OH	Congress Run-Muskingum River	54.8696	232.43	7.99303	1057.05	0.333662	1.03673	0.009838	48.7563	0	0	0	0	0	0.10935	0.018225	3.31748	1.90261	13.2705	18.0241
1735	050100040701	Marcellus	PA	Conneaut Lake-Conneaut Outlet	69.7861	360.247	2.41924	1135.9	0.449546	0.544113	4.34536	46.4193	0	0.057318	7.2169	0	0	0	0.028659	3.90426	2.73978	13.8484	13.7079
1747	050100040903	Marcellus	PA	Conneauttee Creek-French Creek	90.2575	397.249	3.12984	1250.31	0.348126	1.16582	1.45573	44.6811	0	0.0110794	487.816	0	0	0.011079	0.022159	2.52177	3.10437	16.0849	22.2438
1151	041201020201	Marcellus	NY	Connoisarauley Creek	56.3028	483.027	9.47355	1131.52	0.315211	0.546142	0.720989	67.2965	0	0	0	0	0	0.017761	0	2.01058	0.376673	13.5949	13.9897
2269	050301050409	Marcellus	PA	Connoquenessing Creek-Beaver River	173.18	335.423	9.11864	988.98	0.268587	0.809019	0.072242	49.6656	0	0	0	0.0288717	39.4933	0.017323	0.034646	4.40423	5.854	10.6927	15.7143
5008	120602010503	Barnett	TX	Connor Creek-Brazos River	115.253	345.989	4.98267	792.472	0.290028	0.435916	0.501386	89.21	3.79138	0.0433829	632.73	0	0	0.008677	0	0.704159	0.169401	0.414698	0
2540	050400010401	Marcellus	OH	Conser Run	40.1535	372.399	5.01987	991.926	0.436134	0.788587	0.428117	33.4043	0	0.0747133	458.888	0	0	0.024904	0	3.66264	0.60407	32.2948	27.3502
733	020502030201	Marcellus	PA	Cooks Run	66.5108	493.332	15.9081	1079.15	0.214347	0.752151	0.156982	98.4478	0	0	0	0	0	0	0	1.27073	0.036133	0.00406	0.278778
2194	050301020502	Marcellus	PA	Cool Spring Creek	75.3155	388.796	3.15046	1071.14	0.468769	0.712874	0.087238	40.1977	0	0.451434	331.831	0	0	0.013277	0	4.07588	1.48474	24.2259	22.3736
1692	050100030405	Marcellus	PA	Coon Creek	107.17	474.994	7.80875	1161.51	0.251726	0.693487	0.60716	89.0325	0	1.25968	469.454	0	0	0	0	2.08121	0.152714	5.43925	2.42696
5105	120602020601	Barnett	TX	Coon Creek-Brazos River	85.6996	185.097	2.20208	899.959	0.262498	0.597905	2.96551	73.0667	7.30898	0	0	0	0	0.023337	0	1.36957	0.320557	4.91557	11.1564
1022	041100010303	Marcellus	OH	Coon Creek-East Branch Black River	99.1358	297.076	1.62902	976.379	0.358917	1.65184	4.09518	31.948	0	0.0100872	24.644	0.0100872	14.3613	0.050436	0	2.41183	0.612143	40.4643	18.4015
5557	140401050304	Hilliard	WY	Coon Draw-Bitter Creek	111.977	2052.12	9.78456	213.322	0.158147	1.44128	0.005627	96.7709	18.6029	0.116096	445.826	0.0178609	519.287	0	0.053583	0.769296	1.48239	0	0.009646
4919	120601020703	Barnett	TX	Coon Hollow-Elm Creek	156.875	649.822	4.60249	666.833	0.220009	0.479278	0.217452	90.486	42.1049	0	0	0	0	0.006375	0.006375	1.91467	0.4174	1.04308	0
4905	120601010804	Barnett	TX	Coon Hollow-Hog Creek	77.011	388.936	1.85402	704.769	0.285172	0.506169	0	89.5733	3.47698	0.0129852	46.7114	0	0	0	0	0.846366	0.09319	7.63981	0
1964	050200020604	Marcellus	WV	Coons Run-West Fork River	79.4829	352.316	14.631	1172.46	0.284763	0.821639	0	68.217	10.3089	1.29588	357.225	0.0503571	438.925	0.012581	0	4.60943	2.93163	1.47525	12.0579
2983	050500070908	Marcellus	WV	Coopers Creek-Elk River	85.6413	265.549	16.3087	1141.47	0.268043	0.764826	0	82.0539	2.58158	0.233532	569.546	0.0116766	719.897	0	0	5.96001	1.82738	0.125056	2.37397
2442	050302030307	Marcellus	WV	Copen Run-Little Kanawha River	86.8786	321.624	20.5749	1185.49	0.29	0.836093	0	92.6657	0	1.17405	423.836	0	0	0	0	2.3528	0.394865	1.33924	1.40035
3097	050701010401	Marcellus	WV	Copperas Mine Fork	117.732	387.637	29.9088	1179.02	0.216771	0.732525	0	89.8284	0	0.288792	375.732	0.229335	39.987	0	0	2.56416	2.92392	0.093269	0.198769
4961	120601050106	Barnett	TX	Cordwood Creek-Deep Creek	109.9	436.634	2.35494	696.778	0.282802	0.620398	0.007371	85.8334	10.5867	0.0727937	195.842	0	0	0.018198	0	2.29808	0.19295	7.2815	0.313667
493	020501040906	Marcellus	PA	Corey Creek	59.0261	496.845	10.8226	945.006	0.296934	0.71641	0.161662	41.8567	0	0.118592	434.422	0.525192	273.874	0	0	2.7211	0.912581	18.6277	31.0253
5306	120901060404	Barnett	TX	Corn Creek-Colorado River	147.078	461.781	3.0851	708.037	0.291519	0.326197	0	92.9487	9.59807	0	0	0	0	0	0	1.49968	0.256769	0.63819	0.432598
319	020501011205	Marcellus	NY	Cornell Creek-Susquehanna River	80.5289	408.448	9.78979	1084.25	0.287797	0.848509	0.876213	64.7067	0	0	0	0	0	0	0.012418	1.79069	0.719232	5.84179	21.389
1638	050100011205	Marcellus	PA	Cornplanter Run-Allegheny River	61.8411	533.435	14.1182	1159.47	0.258319	0.771913	0.637489	84.4324	0	0	0	0	0	0	0	0.356509	0.021162	0.141179	0.355131
4210	101102050208	Bakken	ND	Corral Creek	59.3564	741.16	8.56409	348.723	0.251064	1.24669	1.49376	71.5382	0	0	0	0	0	0	0	0.264442	0.178918	10.5685	9.59191
4233	101102050507	Bakken	ND	Corral Creek	103.116	727.6	6.3908	325.651	0.201352	1.18233	0.685057	80.5671	0	0.00969777	498.818	0.649751	494.638	0.019396	0	0.237441	0.169266	14.1837	3.24115
1013	041100010106	Marcellus	OH	Cossett Creek-West Branch Rocky River	107.222	273.325	1.67495	972.883	0.35	1.38166	8.58997	28.9276	0	0.00932641	52.4825	0	0	0.027979	0	4.16902	5.57373	18.2627	16.4002
4869	120301040307	Barnett	TX	Cottonwood Branch-Denton Creek	64.1751	159.834	1.73445	962.773	0.313353	0.492536	1.05722	34.7271	23.5567	0	0	0	0	0.046747	0.077912	11.5952	27.1899	0.321093	2.5393
4850	120301031006	Barnett	TX	Cottonwood Branch-Hackberry Creek	53.9397	155.202	2.20468	954.104	0.307647	0.933173	0.045057	15.6715	5.91961	0	0	0	0	0.074157	0	6.4164	37.645	0.303718	5.53201
4843	120301030905	Barnett	TX	Cottonwood Branch-Little Elm Reservoir	77.7615	177.466	1.3536	980.379	0.361771	1.07534	0.513854	23.0285	0.276968	0	0	0	0	0.01286	0	15.2897	19.5138	10.5965	3.20464
4228	101102050502	Bakken	ND	Cottonwood Creek	81.8019	673.565	10.7726	359.694	0.227344	1.44341	6.50765	82.2759	0	0.0122247	377.447	0.220044	481.216	0	0	1.0117	0.177208	3.46341	0.95937
4477	101302010902	Bakken	ND	Cottonwood Creek	49.3894	668.328	2.97033	355.397	0.304656	1.16747	0.171314	49.2874	0	0	0	0	0	0	0	1.73453	0.30924	32.0558	14.1899
5906	140500040307	Hilliard	WY	Cottonwood Creek	67.882	2021.04	4.28248	322.6	0.155687	0	0.066296	99.638	2.01398	0.191509	1188.12	0	0	0.058926	0	0.30524	0.135733	0	0
3881	100902020203	Mowry	WY	Cottonwood Creek	145.104	1547.33	5.38471	337.964	0.302503	0.522694	0.994084	98.6245	0	1.63331	389.124	0.0137832	236.197	0.006892	0.627135	2.30608	0.123978	0	0
5100	120602020503	Barnett	TX	Cottonwood Creek-Aquilla Creek	166.432	220.839	2.10341	953.157	0.236859	0.158368	4.45424	51.2824	0	0	0	0	0	0.066093	0	1.13263	0.273711	23.8486	14.1565
4753	120301010401	Barnett	TX	Cottonwood Creek-Big Creek	104.311	330.683	3.03529	867.234	0.286984	0.711357	0	93.0635	17.247	0.153388	51.6164	0	0	0.019173	0	1.1053	0.160193	0.472044	0.324476
4280	101201030201	Mowry	WY	Cottonwood Creek-Black Thunder Creek	183.804	1454.67	3.61852	325.586	0.244974	1.13909	0.242866	95.4453	0	0.0489651	528.596	0.0108811	175.179	0	0.010881	1.34098	0.071978	0.457822	0
4886	120601010408	Barnett	TX	Cottonwood Creek-Brazos River	77.7802	415.731	1.28769	676.23	0.285337	1.0729	0.215268	37.3802	51.5171	0	0	0	0	0.03857	0	0.457058	0.144172	56.4708	0
4790	120301020201	Barnett	TX	Cottonwood Creek-Clear Fork Trinity River	117.434	350.737	2.6006	891.066	0.28446	0.444122	0.16401	74.5532	93.9806	0.0085154	115.223	0.136246	622.384	0.076639	0	0.978658	0.502567	5.69129	15.1257
5316	120901060601	Barnett	TX	Cottonwood Creek-Colorado River	162.095	407.509	3.11453	730.54	0.277939	0.364389	0.053305	93.1814	0	0	0	0	0	0	0	1.21952	0.070807	1.69243	0.013326
5047	120602011102	Barnett	TX	Cottonwood Creek-Dry Creek	122.926	324.752	3.13921	862.192	0.290061	0.343134	2.44904	82.1092	30.6923	0.0488098	869.882	0.333534	1143.24	0.024405	0	0.983942	0.454336	1.94898	7.40057
5607	140401060403	Hilliard	UT,WY	Cottonwood Creek-Henrys Fork	127.325	2071.47	8.15044	268.683	0.247561	0.720712	1.97976	87.2507	7.52253	0	0	0	0	0	0	0.239466	0.213843	0	7.09702
5054	120602011109	Barnett	TX	Cottonwood Creek-Kickapoo Creek	107.155	260.934	2.29234	843.563	0.291228	0.323274	2.11163	78.9937	6.10081	0.0093323	369.584	0.0559938	633.455	0.009332	0	1.76385	0.147268	7.77288	5.34795
5209	120702010905	Barnett	TX	Cottonwood Creek-Leon River	166.377	262.707	3.22453	852.305	0.248884	0.291082	3.57321	84.1521	7.08412	0	0	0	0	0.012021	0	5.02584	1.78554	0.789719	1.1954
5832	140500030203	Hilliard	WY	Cottonwood Creek-Little Snake River	146.751	2032.42	6.77573	370.498	0.266712	0.442972	4.35455	76.5517	23.7552	0.0681425	816.412	0	0	0	0.006814	2.93915	0.332111	0	16.8177
4822	120301020607	Barnett	TX	Cottonwood Creek-Mountain Creek Lake	76.312	165.509	2.01256	952.638	0.273946	0.735588	0.588589	18.7511	0.666373	0	0	0	0	0.013104	0	10.7518	27.5823	0.660541	1.86603
5026	120602010801	Barnett	TX	Cottonwood Creek-Palo Pinto Creek	122.812	446.141	4.22803	752.905	0.277164	0.1567	0.200048	88.6573	15.3567	0.081425	716.338	0	0	0.016285	0.024428	2.05507	0.674529	2.01734	0.485832
3872	100902020101	Mowry	WY	Cottonwood Creek-Powder River	83.5353	1449.3	5.26666	311.732	0.329999	1.753	4.70639	92.0429	10.6276	0	0	0	0	0	0.059855	0.64573	0.471835	0.37065	1.16582
3908	100902040106	Mowry	WY	Cottonwood Creek-Salt Creek	149.843	1621.6	7.08987	346.197	0.302427	0.422873	0.377209	96.8748	0	0.300314	586.384	0.166841	153.213	0	0.020021	0.447363	0.479626	0	0.008409
5331	120901070203	Barnett	TX	Cottonwood Creek-Turky Creek	133.349	571.708	2.49801	722.43	0.259883	0.66803	0.785563	79.302	87.9845	0	0	0	0	0.104988	0	1.07746	0.163538	6.66716	7.35689
3420	090100030103	Bakken	ND	Cottonwood Lake	29.6485	550.253	2.39681	456.165	0.326754	1.38192	10.5488	20.87	0	0	0	0	0	0	0	1.41306	0.265649	30.9058	28.6291
4035	101101011307	Bakken	ND	Cottonwood Lake	115.434	704.843	2.44119	433.913	0.349489	0.313006	0.985345	47.5421	12.8171	0.00866295	518.578	0.216574	614.993	0	0	1.32963	0.241651	42.1476	1.03134
4159	101101020205	Bakken	ND	Cottonwood Lake	109.793	675.407	2.49073	434.795	0.339893	0.930024	1.57429	26.7383	13.1646	0	0	0	0	0	0	0.889096	0.370031	63.2461	0
4419	101301020201	Bakken	ND	Cottonwood Lake	107.075	520.964	2.06728	445.034	0.235735	1.1104	16.3078	29.5976	47.687	0	0	0	0	0.028018	0.046696	0.759409	9.74243	14.0084	6.50245
4291	101201030401	Mowry	WY	Count Creek-Cheyenne River	194.168	1237.01	3.92989	344.006	0.236955	0.62488	2.42812	97.2609	11.5711	0	0	0	0	0.020601	0	1.04575	0.095734	0	0
3248	111102010107	Fayetteville	AR	Courthouse Slough-Arkansas River	63.1108	121.267	1.43963	1213.69	0.244364	1.15124	7.26072	18.5034	58.4037	0.934864	365.758	0	0	0.015845	0	1.26222	0.304035	27.7807	24.9783
2433	050302030203	Marcellus	WV	Cove Creek	82.8207	315.324	17.3033	1182.44	0.29	0.896377	0.007606	87.0893	0	0.446748	295.929	0.0120743	64.1849	0	0	2.39858	0.155772	4.13009	4.48974
5007	120602010502	Barnett	TX	Cove Creek-Brazos River	110.045	341.573	4.39692	794.122	0.286479	0.536263	2.22458	87.7223	0.478568	0.0817848	568.433	0	0	0	0	1.3515	0.200842	2.76928	0.04989
3376	111102050106	Fayetteville	AR	Cove Creek-Cadron Creek	138.694	163.728	5.43274	1285.06	0.323973	0.358142	0.39261	60.5787	0	0	0	2.00441	32.5214	0.01442	0.00721	0.58031	0.55981	1.8683	32.6781
931	020503051006	Marcellus	PA	Cove Creek-Susquehanna River	86.3427	157.845	10.3451	1098.66	0.250424	0.524189	0.407564	41.7695	0	0	0	0	0	0.023164	0	5.1317	8.15777	1.29566	5.79553
980	020802010302	Marcellus	VA	Cove Run-Dunlap Creek	121.66	728.418	23.3163	1053.67	0.229772	0.788907	0	94.8935	0	0	0	0	0	0	0	1.38817	0.432372	0.192336	1.41885
2044	050200050601	Marcellus	PA	Cove Run-Redstone Creek	191.433	387.908	10.3163	1127.68	0.276447	0.796766	0	53.7334	0	0.877592	48.8773	0.0940277	434.533	0.005224	0.005224	5.07084	7.40944	3.42451	18.2133
5901	140500040302	Hilliard	WY	Cow Creek	162.065	2189.82	9.89646	473.389	0.130098	0	0.514751	99.2742	13.9721	0.123408	932.45	0	0	0.012341	0	0.646838	0.09521	0	0.200459
5667	140401090203	Hilliard	WY	Cow Creek Reservoir-Shell Creek	140.823	2157.02	2.89083	263.061	0.203445	0.196422	0.149526	97.5277	23.9394	0.00710113	939.698	0	0	0.007101	0	0.43598	0.26082	0	0.036423
5363	120901080108	Barnett	TX	Cow Creek-Jim Ned Creek	138.264	519.419	2.53582	702.376	0.257819	0.579721	0.430953	93.9048	9.09586	0	0	0	0	0.02893	0	1.17624	0.072566	3.04922	0.083977
2382	050302011009	Marcellus	OH,WV	Cow Creek-Ohio River	124.711	254.194	12.1117	1123.84	0.335676	0.921023	0.023814	73.0905	9.51913	0.0882037	327.813	0	0	0.024056	0	3.73444	2.10835	2.2436	6.33606
5764	140500010410	Hilliard	CO	Cow Creek-Yampa River	101.903	2157.65	12.5618	622.282	0.281577	1.03675	1.63477	81.7914	10.3531	0	0	0	0	0.009813	0.05888	3.05366	1.36677	0.028262	12.4449
5632	140401070704	Hilliard	WY	Cow Hollow Creek-Hams Fork	160.053	2033.64	2.93801	217.014	0.27	0.0460881	1.99488	90.1751	16.1172	0.312396	475.362	0	0	0	0	0.776148	0.752169	0	5.0007
5235	120702020307	Barnett	TX	Cowhouse Creek-Belton Lake	118.808	224.307	5.07652	874.29	0.275827	0.591505	1.65475	84.7944	4.4029	0	0	0	0	0	0	1.22447	0.240014	0	0.313674
697	020502020101	Marcellus	PA	Cowley Run	55.9843	564.141	22.3237	1107.86	0.269863	0.825022	0.389043	95.0405	0	0	0	0	0	0	0	1.29949	0.031927	0	3.89686
4768	120301010505	Barnett	TX	Cowskin Creek-Big Sandy Creek	45.779	305.566	4.21011	885.02	0.325035	0.624683	0	82.7993	23.6194	0.0655322	475.647	0.10922	439.585	0.065532	0	1.03715	1.17246	1.06939	0.253588
1231	041300010205	Marcellus	NY	Cowsucker Creek-Frontal Lake Ontario	80.4827	92.846	1.32763	842.909	0.363808	0.864415	5.0019	22.47	0	0	0	0	0	0	0.012425	3.09456	1.18848	33.8884	29.9108
2285	050301060303	Marcellus	OH	Cox Run-Wheeling Creek	101.786	340.803	8.92661	1027.77	0.396667	0.845163	0.027408	53.3354	0	0	0	0	0	0.009825	0	3.89524	1.11353	8.69811	28.4293
89	020200070604	Marcellus	NY	Coxing Kill-Roundout Creek	91.3349	161.655	8.9696	1257.69	0.273903	0.653718	13.0584	64.6427	0	0	0	0	0	0.010949	0	3.47795	0.708753	7.94347	7.33933
60	020200060406	Marcellus	NY	Coxsackie Creek	74.7951	108.312	6.29519	1034.73	0.327342	0.606549	9.75824	49.0474	0	0	0	0	0	0.066849	0.053479	3.05749	3.14479	14.1376	11.6815
4447	101302010405	Bakken	ND	Coyote Creek	114.05	671.046	3.14118	426.45	0.200062	0.868461	0.261208	56.9772	0	0	0	0	0	0	0	1.17288	0.230265	30.3561	9.48477
2239	050301030804	Marcellus	OH	Crab Creek	54.5241	317.114	2.46527	982.497	0.429934	0.791266	3.50486	29.1301	0	0.34847	35.4274	0	0	0	0	8.02041	15.088	2.20395	2.60347
2283	050301060301	Marcellus	OH	Crabapple Creek	50.9079	352.485	6.02841	1029.8	0.409915	0.548953	0.012374	48.7741	0	0.0196433	88.9142	0.0196433	24.3547	0	0	2.2208	0.522	5.39695	34.655
2595	050400011403	Marcellus	OH	Craborchard Creek-Stillwater Creek	110.953	320.748	10.04	1017.18	0.329659	0.694368	0.220627	73.2011	0	0.0270385	477.659	0.0180257	297.678	0.009013	0	3.18719	0.3163	10.6647	9.45208
944	020700020102	Marcellus	MD	Crabtree Creek	44.8964	755.53	15.5182	1160.83	0.240221	0.674146	0.09824	83.9769	0	0	0	0	0	0	0.044547	2.08933	0.18852	0.044108	9.58338
1882	050100080107	Marcellus	PA	Crabtree Creek	48.7714	352.314	8.11506	1090.63	0.289931	0.799182	0.009227	41.8986	0	1.82484	414.346	0.0615115	178.117	0.102519	0.102519	4.00015	2.96863	13.1653	31.28
997	041000120303	Marcellus	OH	Cranberry Creek-Frontal Lake Erie	32.7133	193.407	2.83163	925.069	0.339995	0.596151	0.137574	27.6827	0	0	0	0	0	0	0.061137	4.80034	4.86039	48.3711	0.118314
1478	041402011406	Marcellus	NY	Crane Brook	120.256	185.301	2.91259	964.179	0.298735	1.00505	8.68104	15.0098	0	0	0	0	0	0	0	3.07682	1.89427	33.1248	35.3865
3939	101000042205	Bakken	MT	Crane Creek	95.1653	722.898	2.86341	431.598	0.2367	0.765192	2.37947	41.704	0.793287	0	0	0	0	0.010508	0	0.526141	0.320689	51.4593	0.40572
2753	050400050205	Marcellus	OH	Crane Run-Buffalo Fork	36.3663	283.222	7.10655	997.511	0.329761	1.16271	0.541986	69.4583	0	0.109992	358.268	0	0	0	0	3.76459	0.333234	3.19004	17.8731
2356	050302010602	Marcellus	OH	Cranenest Fork	68.1531	320.497	12.7617	1102.94	0.297995	1.03106	0	82.8847	0	1.45261	272.215	0	0	0	0	3.14327	0.419757	1.23563	7.79396
5631	140401070703	Hilliard	WY	Craven Creek	138.216	2117.48	4.06732	249.386	0.246082	0.335928	0.277358	97.2212	1.88309	0	0	0	0	0.007235	0	0.521008	0.565335	0	0.009115
1286	041300020605	Marcellus	NY	Crawford Creek-Genesee River	92.6379	499.978	7.61517	1001.67	0.338884	0.540957	0.278835	73.6913	0	0	0	0	0	0.010795	0	1.6303	0.238079	2.56781	20.0878
3108	050701020102	Marcellus	WV	Crawley Creek-Guyandotte River	144.424	327.246	28.1449	1170.06	0.263953	0.646514	0.014956	87.7546	0	1.4956	474.728	0	0	0	0	3.26792	3.08733	0.549019	0.968417
3835	100600061005	Bakken	MT	Crazy Horse Creek	40.7159	728.769	4.34453	404.798	0.348519	2.09587	0.070717	71.9896	10.7682	0	0	0	0	0	0.049121	0.775574	0.134008	25.7453	0
3988	101101010601	Bakken	ND	Crazy Man Coulee	34.4216	668.368	5.22846	386.658	0.245176	1.35976	0.904268	68.3846	0	0	0	0	0	0	0	1.41197	0.415205	27.324	0
5750	140402001308	Hilliard	WY	Creston Draw	152.66	2111.31	2.88973	229.536	0.328726	0.615372	0.027708	99.8791	34.3693	0.0589547	947.79	0	0	0	0	0.823381	0.043802	0	0
283	020501010601	Marcellus	NY	Cripple Creek	41.7478	448.202	4.85745	1138.03	0.287864	0.525871	12.9936	26.2697	0	0	0	0	0	0.023953	0	1.92385	0.523884	26.2568	27.486
51	020200050702	Marcellus	NY	Cripplebush Creek-Schoharie Creek	58.1037	297.441	6.84376	980.527	0.303191	0.734605	5.14127	44.0393	0	0	0	0	0	0.017211	0.034421	2.35811	1.61719	11.9942	29.1762
398	020501030103	Marcellus	NY	Crocker Creek	44.2218	398.206	8.80002	1012.13	0.299144	0.938227	0.309239	60.0777	0	0	0	0	0	0	0	1.59263	0.464834	9.92411	25.0809
5052	120602011107	Barnett	TX	Crockery Creek-Kickapoo Creek	104.563	309.484	2.78339	827.52	0.29738	0.65801	2.1749	75.0329	0.434141	0	0	0	0	0.019127	0	2.57305	0.312405	2.95381	12.8652
370	020501020508	Marcellus	NY	Crooked Brook-Pleasant Brook	61.0416	483.451	11.1694	1111.47	0.298376	0.829374	5.26355	59.3763	0	0	0	0	0	0	0.016382	1.3479	0.257899	16.4969	15.9617
1501	041402011611	Marcellus	NY	Crooked Brook-Seneca River	92.259	129.478	2.15986	1071.92	0.305446	0.602098	13.1324	20.793	0	0	0	0	0	0.043356	0	5.41657	10.0673	10.9671	16.316
4747	120301010207	Barnett	TX	Crooked Creek	129.833	317.933	3.35943	848.237	0.310372	0.325256	0.067254	93.1588	3.43518	0.0616177	1128.14	0	0	0.030809	0	0.869302	0.127345	2.11468	0
1132	041201010410	Marcellus	PA	Crooked Creek	52.5638	240.597	2.10461	1113.09	0.23831	0.812556	6.1539	50.6489	0	0.0570735	165.225	0	0	0	0	2.76039	2.10681	26.0779	7.06825
2602	050400011602	Marcellus	OH	Crooked Creek	49.1204	318.911	11.6844	1025.05	0.342249	0.946419	0.010989	71.2302	0	0.285014	294.292	0	0	0	0	3.09766	0.275042	5.66494	14.8867
2182	050301020202	Marcellus	PA	Crooked Creek	117.846	359.147	3.06208	1077.21	0.452609	0.917583	3.77619	46.1971	0	1.37467	451.262	0.00848564	352.36	0.025457	0.033943	3.52597	0.859597	14.9788	24.8259
1827	050100061005	Marcellus	PA	Crooked Creek-Allegheny River	136.542	341.154	10.6631	1031.96	0.280649	1.03331	0.098864	66.4107	0	2.00671	314.575	0.124504	296.938	0.007324	0.036619	3.66709	0.860655	5.77496	17.7269
4187	101102031308	Bakken	ND	Crooked Creek-Little Missouri River	96.8171	726.114	8.4396	351.828	0.200195	0.928118	3.32667	87.4501	1.22952	0.0103288	591.545	0.0619725	257.422	0	0.030986	0.974538	0.186584	1.07387	0.608061
2427	050302020904	Marcellus	OH,WV	Crooked Creek-Ohio River	115.379	204.729	7.09654	1018.19	0.326201	0.822369	0.033553	50.6894	37.6901	0.0606699	414.922	0	0	0.034669	0.008667	3.58231	3.44129	7.57832	21.0456
5327	120901070107	Barnett	TX	Crooked Creek-Pecan Bayou	85.5574	545.801	2.54989	696.188	0.267331	0.381961	0.688923	93.2033	11.6003	0	0	0	0	0	0	0.486305	0.05768	3.32681	0
3919	100902040307	Mowry	WY	Crooked Creek-Salt Creek	161.429	1442.55	6.65199	303.544	0.343421	0.393726	0.28934	94.284	7.66872	0	0	0	0	0.006195	0	0.959189	0.304961	0	0
2684	050400030908	Marcellus	OH	Crooked Creek-Walhonding River	47.4702	269.987	8.36566	1025.58	0.375051	0.763898	0.538654	59.9822	0	0.294922	321.793	0	0	0.021066	0.084263	2.34249	1.89054	11.839	12.0457
2447	050302030502	Marcellus	WV	Crooked Fork	41.6687	336.597	19.905	1218.08	0.29	0.945772	0	92.045	0	0.239989	45.2836	0	0	0	0	2.63456	0.065208	2.2096	2.87269
5318	120901060603	Barnett	TX	Crooked Run-Colorado River	105.003	390.478	3.35683	746.36	0.272886	0.55708	0.297499	90.8084	0.918307	0	0	0	0	0.028571	0	0.720368	0.056731	3.15932	0.615575
457	020501040405	Marcellus	NY	Crosby Creek	25.7714	532.361	14.8973	948.179	0.294898	0.339294	0	69.9158	0	0	0	0	0	0	0	2.01309	0.728565	0.485454	25.8618
729	020502030103	Marcellus	PA	Cross Fork	129.355	560.78	21.4772	1077.82	0.247828	0.819675	0.084877	96.7392	0	0	0	0	0	0	0	1.37194	0.016182	0	2.72929
1500	041402011610	Marcellus	NY	Cross Lake-Seneca River	116.265	134.53	3.2643	1052.92	0.289062	0.721598	14.0427	19.6113	0	0	0	0	0	0	0	2.55377	0.746753	27.741	24.0345
1192	041201040103	Marcellus	NY	Crow Creek-Tonawanda Creek	78.3157	432.722	6.78798	1043.91	0.318568	1.01843	1.52034	49.5656	0	0	0	0	0	0.038306	0.012769	1.85519	0.38305	14.3473	29.0565
4558	101302030108	Bakken	ND	Crown Butte Creek	165.235	675.784	2.81978	0	0.21345	0.387228	0.825834	46.95	9.20716	0	0	0	0	0.006052	0	0	0.126168	45.6251	3.48746
4587	101302030606	Bakken	ND	Crown Butte Lake-Heart River	46.2154	599.663	4.47754	320.966	0.214526	1.17253	2.58812	66.0039	49.1983	0	0	0	0	0.043276	0	0.562476	0.5	21.6787	3.60857
2132	050301010309	Marcellus	PA	Crows Run-Ohio River	141.095	302.422	9.23236	967.396	0.266522	0.858763	0.003828	38.5081	0	0.0141749	517.564	0	0	0.007087	0.021262	5.71288	17.1174	2.70934	3.82829
1268	041300020302	Marcellus	NY,PA	Cryder Creek	41.6752	608.197	11.7339	981.396	0.276538	0.535205	0	56.8162	0	0	0	0	0	0	0	1.92849	0.388823	13.1832	25.8827
3756	100600030711	Bakken	MT	Culbertson Creek-Poplar River	171.854	670.094	2.91084	411.622	0.248881	0.130187	0.324689	46.2645	20.2648	0.372408	443.555	0.186204	648.187	0	0.005819	3.69673	0.314901	47.7434	0
3063	050600011301	Marcellus	OH	Culver Creek	34.2317	342.013	1.0629	1036.84	0.352067	1.14693	0.581181	25.9507	0	0	0	0	0	0	0	2.70638	0.457792	53.6948	13.1673
359	020501020405	Marcellus	NY	Culver Creek-Dudley Creek	82.406	416.399	8.2242	1043.9	0.294562	1.00373	1.02765	55.6188	0	0	0	0	0	0.02427	0.012135	1.34415	0.36278	10.6522	28.6574
896	020503030105	Marcellus	PA	Cumberland Valley Run-Raystown Branch Juniata River	77.0726	432.341	13.4704	991.178	0.246883	1.03683	0	67.8735	0	0	0	0	0	0.038924	0.051899	6.00446	4.12154	2.57045	13.6581
977	020802010204	Marcellus	VA	Cummings Run-Back Creek	45.4428	705.663	23.5632	998.897	0.232334	0.470411	0	96.4916	0	0	0	0	0	0	0	1.03561	0.098301	0.17225	0.952324
5585	140401060202	Hilliard	WY	Currant Creek	127.808	2241.01	15.9743	313.28	0.276084	0.904395	0.932335	97.9445	0	0	0	0	0	0	0.007824	0.352885	0.234894	0	0.283081
1825	050100061003	Marcellus	PA	Curry Run-Crooked Creek	128.427	367.299	10.7519	1079.61	0.296592	0.940665	0.005606	67.3004	0	1.40158	321.373	0.0233596	642.946	0.007787	0.015573	3.76517	1.58459	7.25669	15.5372
5176	120702010406	Barnett	TX	Currycomb Branch-Sabana River	144.623	434.793	2.3189	772.778	0.279508	0.499223	0.377157	78.967	18.5477	0.0276581	487.57	0	0	0.013829	0	0.765779	0.385795	6.85043	8.23832
517	020501050307	Marcellus	NY	Curtis Creek-Cohocton River	116.267	444.195	12.4215	877.104	0.289973	0.492693	2.36696	68.2882	0	0	0	0	0	0.008601	0.017202	2.61062	0.826371	15.1531	8.62572
3887	100902020303	Mowry	WY	Curtis Draw-Powder River	126.136	1340.36	5.6085	312.045	0.28652	0.528608	0.984751	98.4508	7.15234	1.10994	572.625	0.0317127	33.3377	0	0.007928	2.61055	0.241599	0	0
673	020502010408	Marcellus	PA	Curwensville Dam-West Branch Susquehanna River	143.567	453.82	11.1067	1105.82	0.284625	0.697901	0.007522	62.1597	0	0.222892	732.865	0	0	0.013931	0.097515	5.73395	3.39938	1.05183	14.2455
667	020502010402	Marcellus	PA	Cush Creek	55.3514	504.209	11.8591	1180.87	0.272973	0.912239	0	72.4434	0	1.01172	311.973	0	0	0	0	3.84498	0.414097	0.609588	17.4407
3534	090100050403	Bakken	ND	Cut Bank Creek-Deep River	152.783	454.157	0.42524	393.718	0.330779	0.0913585	8.57003	45.9374	97.3203	0	0	0	0	0	0	0.515187	0.202945	22.9051	18.4091
520	020501050402	Marcellus	NY	Cutler Creek-Chemung River	44.3377	447.607	12.191	926.353	0.269694	0.69344	0.418036	72.1681	0	0	0	0	0	0	0.022554	4.94276	5.05049	2.11453	9.42408
3187	080203020403	Fayetteville	AR	Cyprus Creek Ditch	89.99	68.6165	0.268277	1240.74	0.356141	0.837286	3.83027	0.14701	100.004	0	0	0	0	0	0	1.40609	0.360585	91.1344	0
5596	140401060301	Hilliard	UT,WY	Dahlgreen Creek-Henrys Fork	141.372	3163.83	16.9499	745.478	0.276206	0.53451	0.390904	88.7396	22.2363	0	0	0	0	0	0.014147	0.595079	0.217875	0	0
3403	090100020309	Bakken	ND	Dam No 2-Upper Des Lacs Lake	76.546	584.511	2.17667	366.055	0.361549	0.830408	1.53327	18.4945	0	0	0	0	0	0	0	0.991485	0.484779	66.3998	0.359801
3447	090100030703	Bakken	ND	Dam No 320-Souris River	102.978	441.752	0.505526	335.978	0.291896	0.772721	22.0152	48.5535	58.1779	0	0	0	0	0.019422	0	0.245545	0.143342	12.4192	7.80425
3448	090100030704	Bakken	ND	Dam No 332-Souris River	117.346	439.974	0.434724	444.455	0.370214	0.20072	18.631	20.6322	35.8303	0	0	0	0	0.017044	0	1.22625	0.246345	41.6379	1.25332
3458	090100030902	Bakken	ND	Dam No 341-Souris River	93.5186	442.842	0.654238	389.143	0.289398	0.203835	9.62977	9.39109	0	0.106931	1472.33	0	0	0	0	2.04087	0.209582	71.6391	0.372448
3472	090100032203	Bakken	ND	Dam No 357-Souris River	28.9297	444.087	1.61307	427.176	0.378176	1.74367	4.44721	34.4177	0	0	0	0	0	0.034567	0	1.12821	0.19294	28.288	2.50039
3616	090100080804	Bakken	ND	Dam No 96-Souris River	64.3092	523.883	2.85578	406.76	0.361138	0.609592	9.38865	36.8016	1.15815	0	0	0	0	0.0311	0	0.009873	0.259111	42.7682	1.96227
3615	090100080803	Bakken	ND	Dam No. 83-Lake Darling	88.8443	519.868	1.93911	350.841	0.378076	0.369332	3.77286	33.5819	3.12946	0	0	0	0	0.011256	0	0.702615	0.216838	39.8845	2.24811
2035	050200050404	Marcellus	PA	Daniels Run	44.7878	348.57	12.3523	1012.03	0.328671	0.891112	0	66.2554	0	0.44655	418.359	0.17862	32.6589	0	0.044655	2.61643	0.448361	4.43136	21.785
5563	140401050603	Hilliard	WY	Dans Creek	52.1074	2309.58	6.12898	286.3	0.236983	2.55471	1.21909	98.7809	3.55028	0	0	0	0	0	0	0.538259	0.216812	0	0
5181	120702010502	Barnett	TX	Dargan Creek-Indian Creek	142.06	413.718	2.37471	802.101	0.26463	0.645999	0.717141	69.6596	7.51191	0	0	0	0	0.021118	0	2.52868	1.57991	11.2475	6.99022
1838	050100070201	Marcellus	PA	Dark Shade Creek	95.7428	755.478	6.77397	1060.1	0.230234	0.591976	0.047939	82.1612	0	0.0104447	517.959	0	0	0.010445	0.020889	2.27231	0.762422	1.01705	5.71598
5024	120602010705	Barnett	TX	Dark Valley Creek-Brazos River	95.1672	319.41	4.07765	813.75	0.287548	0.309504	0.128619	93.4036	1.46099	0.252188	471.987	0.0315235	517.515	0.010508	0	1.59026	0.138738	2.02196	0.121999
2681	050400030905	Marcellus	OH	Darling Run-Walhonding River	41.3077	280.466	8.81557	1036.45	0.399833	1.05174	0.33538	57.6724	0	0.33892	31.2217	0	0	0.024209	0.024209	2.20773	0.571998	14.4257	17.2351
1722	050100040104	Marcellus	NY,PA	Darrow Brook-West Branch French Creek	48.4378	446.931	3.95983	1223.3	0.302256	0.464908	6.86714	57.3866	0	0	0	0	0	0	0	1.51993	0.626164	13.0243	18.0831
3723	100600021602	Bakken	MT	Davis Coulee-Redwater River	116.015	675.799	3.11969	407.18	0.283059	0.393789	1.73929	49.7785	8.02353	0	0	0	0	0.00862	0	1.20704	0.147204	45.881	0.08999
2998	050500080302	Marcellus	WV	Davis Creek	122.088	297.715	16.8923	1153.04	0.225258	0.878239	0	78.1804	1.29998	0.163817	357.742	0	0	0.032763	0.016382	4.97342	4.66231	0.049397	0.392229
3799	100600050901	Bakken	MT	Day Creek-Missouri River	81.6322	619.21	4.84632	421.286	0.353343	0.240741	10.2345	63.2677	33.7461	0	0	0	0	0	0	2.33998	0.488838	12.4337	2.04932
2018	050200050106	Marcellus	WV	Days Run	37.8858	383.259	18.5081	1153.17	0.329877	0.941564	0.026131	86.001	0.338232	0.105581	223.788	0	0	0	0	3.50634	0.390987	3.73195	4.31395
4149	101101013703	Bakken	ND	De Trobiand Bay	170.996	575.041	1.43666	436.692	0.299946	0.567006	12.9145	20.5957	0	0	0	0	0	0.035089	0	2.40672	0.357439	33.536	3.51922
1088	041100040101	Marcellus	OH	Dead Branch	62.5347	270.059	1.29179	1011.63	0.323192	1.10265	7.33006	50.8643	0	0	0	0	0	0	0	3.23251	1.27091	18.9361	11.5355
1499	041402011609	Marcellus	NY	Dead Creek	58.3894	163.964	4.66925	1055.87	0.289603	0.50097	11.4386	29.0482	0	0	0	0	0	0.017126	0	2.67012	0.953737	28.0107	24.0643
5148	120702010102	Barnett	TX	Dead Horse Creek	64.3742	494.459	1.76771	742.144	0.314722	0.508314	0.261432	70.6105	63.6596	0.0310683	572.484	0	0	0	0	0.450239	0.175887	13.3666	7.71296
3899	100902030306	Mowry	WY	Dead Horse Creek	115.825	1615.69	4.01743	274.582	0.294388	0.245318	0.113448	91.2319	0.131958	0	0	0	0	0.008634	0	4.3322	0.3966	0.031859	0
5103	120602020508	Barnett	TX	Dead Horse Creek-Aquilla Creek	47.1984	167.192	1.95877	905.401	0.249245	0.898596	8.82802	39.3865	13.638	0	0	0	0	0.021187	0	0.702166	0.214921	30.2476	13.9688
4736	120301010103	Barnett	TX	Dead Horse Creek-Brushy Creek	161.243	345.624	2.40046	794.962	0.278094	0.257828	0	87.8269	2.23499	0	0	0	0	0.006202	0	2.2976	0.208337	4.28786	0
4594	101302040204	Bakken	ND	Dead Horse Creek-Cannonball River	56.7124	819.346	2.75315	442.994	0.206658	1.92759	0.426963	23.2735	0	0	0	0	0	0	0	0.563522	0.261591	64.2303	7.95041
5	020200040204	Marcellus	NY	Deans Creek	80.398	217.074	2.80904	1104.68	0.304962	0.896474	4.05986	38.9252	0	0	0	0	0	0	0.049752	2.50713	0.81092	17.6644	34.7501
3306	111102020502	Fayetteville	AR	Dee Creek-Big Shoal Creek	83.9966	219.592	9.4364	1276.85	0.24	0.9729	0.047135	83.5326	0	0.142863	373.273	0	0	0	0.178579	2.15376	0.51864	0.096413	12.1299
4229	101102050503	Bakken	ND	Deep Creek	96.746	668.01	12.0368	428.856	0.214964	1.1208	3.29752	87.289	0	0.124036	434.855	0.237736	32.2247	0	0	1.3288	0.13391	0.515325	0.00093
4902	120601010801	Barnett	TX	Deep Creek	104.205	396.235	1.8048	710.825	0.275028	0.318742	0.080307	53.2175	6.06116	0	0	0	0	0	0	0.251695	0.168221	35.67	5.59211
5761	140500010301	Hilliard	CO	Deep Creek	131.105	2440.86	16.4261	702.65	0.28	0.583476	0.18949	89.414	0.415263	0	0	0	0	0	0	0.316158	0.090104	0	10.251
5908	140500040309	Hilliard	WY	Deep Creek	92.5638	2114.27	9.7038	443.55	0.224531	0	0.41708	99.5781	1.22367	0.0432134	1438.57	0.0108034	1391.15	0	0	0.35734	0.066918	0	0
4300	101201030506	Mowry	WY	Deep Creek	82.8392	1352.26	2.99979	338.267	0.259984	1.0911	0.286872	99.712	0	0	0	0	0	0	0	1.23163	0.103926	0	0
5308	120901060406	Barnett	TX	Deep Creek-Colorado River	135.935	421.223	2.42381	712.035	0.270022	0.32368	0.011256	81.9713	22.1304	0.0147129	1383.46	0	0	0.014713	0	0.85981	0.106187	9.13022	2.4764
3780	100600050203	Bakken	MT	Deep Creek-Missouri River	96.8554	628.07	3.89051	438.597	0.256128	0.981044	14.7637	51.307	23.8024	0	0	0	0	0	0	1.07939	0.33907	23.874	0.862333
3557	090100050903	Bakken	ND	Deep River	78.8608	442.88	0.62617	444.687	0.35	0.123199	4.57948	29.4237	62.6935	0	0	0	0	0.012681	0	0.937342	0.19887	57.2293	2.91795
3555	090100050901	Bakken	ND	Deep River Church	198.424	461.079	0.549819	323.974	0.346924	0.0498121	6.60375	17.8303	29.9142	0	0	0	0	0	0	0.084605	0.257075	62.0651	8.99109
1410	041402010204	Marcellus	NY	Deep Run-Canadaigua Lake	104.86	309.439	6.20206	889.518	0.310237	0.865018	0.988773	32.5677	0	0	0	0	0	0.009537	0	2.20854	0.585419	12.4292	29.0177
3056	050600011101	Marcellus	OH	Deep Run-Olentangy River	126.674	280.201	1.37788	966.13	0.379545	0.683023	0.033383	20.3901	0	0	0	0	0	0.063154	0	4.31757	7.83071	37.7416	13.2858
4697	111302060401	Barnett	TX	Deer Creek	58.7163	318.873	0.650223	727.703	0.292111	1.1566	0.019929	71.1191	0.042758	0	0	0	0	0	0	1.32579	0.630308	18.8717	0.508968
4720	111302090303	Barnett	TX	Deer Creek	116.088	304.959	1.54402	801.582	0.316237	0.277039	0.105429	85.3755	0	0	0	0	0	0.017228	0	0.627702	0.237883	3.60864	0.329468
5799	140500011003	Hilliard	CO	Deer Creek	75.2218	2354.57	22.2212	633.007	0.300346	1.35105	0.215365	92.6979	0	0	0	0	0	0	0	0.163995	0.116261	0.14597	6.4777
2209	050301030201	Marcellus	OH	Deer Creek	97.2159	349.078	1.65764	989.973	0.450837	0.790596	1.71257	31.9343	0	0.390883	33.7254	0.0308592	237.658	0.041146	0	3.31935	1.43652	31.3353	23.3178
1898	050100090303	Marcellus	PA	Deer Creek	127.585	329.565	9.14753	1016.1	0.280511	0.888929	0.019752	59.7273	0	0.40757	359.994	0	0	0.047027	0.007838	4.62826	6.21658	4.85976	5.56802
687	020502010704	Marcellus	PA	Deer Creek	61.0793	505.917	8.60215	1105.84	0.239356	0.885713	1.90979	86.5033	0	0.0163722	749.334	0.0327443	462.237	0	0.016372	2.88233	0.313847	0.608597	4.2587
1381	041401020405	Marcellus	NY	Deer Creek	71.946	146.725	2.35538	1207.68	0.29178	0.955285	15.1977	50.3697	0	0	0	0	0	0	0.027799	1.55379	0.462838	6.00378	23.9213
1785	050100050903	Marcellus	PA	Deer Creek-Clarion River	76.8582	430.559	7.06302	1167.19	0.257163	0.891685	0.166284	73.1791	0	1.22303	328.989	0.013011	177.738	0	0.039033	3.09439	1.26218	6.81414	10.2183
2205	050301020606	Marcellus	OH,PA	Deer Creek-Shenango River	139.168	307.52	4.33364	999.316	0.466749	0.90246	2.4401	37.4234	0	0.0143711	53.3247	0.0646701	475.586	0	0.035928	4.81372	6.63339	13.0057	16.9772
4806	120301020402	Barnett	TX	Deer Creek-Village Creek	75.5155	229.337	1.60052	928.188	0.316066	0.582584	0.051246	47.1272	4.07939	0	0	0	0	0.013242	0	5.86253	9.30434	3.65753	18.3151
5431	140401010805	Hilliard	WY	Deer Hill Draw	103.547	2227.33	5.54209	301.3	0.28277	0.805181	1.5504	81.6933	59.0572	0.144862	344.793	0.0193149	63.4325	0.028972	0	0.240101	0.612487	0	14.7158
259	020402030205	Marcellus	PA	Deer Lake-Pine Creek	44.5378	228.964	9.51851	1238.72	0.267936	0.670086	0	59.4814	0	0	0	0	0	0.044906	0	3.45994	2.44751	7.81793	19.7975
560	020501060602	Marcellus	PA	Deer Lick Creek-East Branch Wyalusing Creek	140.359	439.073	11.6582	1110.72	0.29225	0.734271	0.282803	53.4395	0	0.0284983	455.944	0.740956	493.183	0.049872	0	3.38471	0.520941	8.07367	32.2177
671	020502010406	Marcellus	PA	Deer Run-West Branch Susquehanna River	159.698	503.355	11.5891	1166.25	0.264284	0.9516	0	78.3186	0	1.83472	36.6489	0	0	0	0	3.2899	0.308628	0.882631	11.517
5540	140401050101	Hilliard	WY	Delaney Spring-Laney Wash	145.849	2183.52	2.78678	207.854	0.240497	0.882921	0.049366	99.7482	8.60134	0.0479949	561.378	0.0137128	624.994	0	0	0.096924	0.082805	0	0
2648	050400030304	Marcellus	OH	Delano Run-Kokosing River	85.3287	332.865	4.34732	1037.65	0.44087	0.986508	0.568493	34.9692	0	0.0585969	396.246	0	0	0.011719	0.011719	6.0724	4.94597	28.6609	13.608
3332	111102021102	Fayetteville	AR	Delaware Creek	85.8865	212.591	9.68759	1289.4	0.277587	1.11061	0.030391	84.1483	0.396909	0.0232865	213.987	0	0	0	0.023287	2.52607	0.305422	0.202259	8.01073
1189	041201030604	Marcellus	NY	Delaware Creek-Frontal Lake Erie	71.8207	204.65	3.01053	1013.04	0.38253	0.524983	4.09074	48.4935	0	0	0	0	0	0	0	3.65711	2.79085	15.6987	14.483
3333	111102021103	Fayetteville	AR	Delaware Creek-Lake Dardanelle	52.937	147.1	4.64234	1270.65	0.279891	1.56136	0.557473	49.9737	7.00687	0.0755616	47.9568	0	0	0	0.47226	0.472652	2.14095	0	12.6808
5342	120901070404	Barnett	TX	Delaware Creek-Pecan Bayou	111.361	443.324	2.35601	758.921	0.248198	1.01193	0.262654	66.8531	5.51685	0	0	0	0	0.035919	0.026939	6.21487	4.83993	3.39591	3.45733
4828	120301020706	Barnett	TX	Delaware Creek-West Fork Trinity River	87.4304	147.195	1.62477	947.767	0.311023	1.14154	2.84105	16.9424	28.8467	0	0	0	0	0.022875	0	14.6988	32.0411	0.107054	2.32534
843	020502061202	Marcellus	PA	Delaware Run-Lower West Branch Susquehanna River	173.699	215.469	7.29182	1089.18	0.264354	0.800452	0.438849	43.0688	0	0	0	0	0	0.023028	0.011514	3.33195	2.11329	20.272	20.2953
3055	050600011007	Marcellus	OH	Delaware Run-Olentangy River	113.67	289.376	1.01682	959.538	0.386024	0.586932	0.07286	12.6839	0	0	0	0	0	0.026392	0	3.53428	6.09876	58.2371	9.48998
5916	170401030307	Hilliard	WY	Dell Creek	125.193	2404.85	20.3956	613.395	0	0	6.54926	89.5892	34.6273	0	0	0	0	0	0.015975	0.133864	0.027229	0	2.33979
4004	101101010805	Bakken	ND	Demicks Lake	35.7268	706.757	3.24107	457.249	0.349625	1.04199	9.70179	47.3579	0	0	0	0	0	0	0	1.33194	0.227257	42.1368	0
1466	041402011205	Marcellus	NY	Demont Creek-Cayuga Lake	105.132	147.503	1.79792	906.424	0.320343	0.703221	4.26654	9.20165	0	0	0	0	0	0.009512	0.019024	2.00062	1.0238	27.9414	20.8396
4382	101301010501	Bakken	ND	Denhoff Cemeteries	134.432	601.869	2.54832	349.845	0.352953	0.604146	5.72748	47.9941	0	0	0	0	0	0	0.007439	1.23248	0.322924	30.5385	1.78398
5741	140402001201	Hilliard	WY	Dennison Cap-Red Desert Basin	316.756	2032.99	1.51748	188.929	0.256501	0.263712	0.002557	97.4317	23.9094	0.0947102	569.889	0	0	0	0.003157	0.572645	0.099926	0	0
4866	120301040304	Barnett	TX	Denton Creek-Grapevine Lake	77.95	196.205	2.17116	969.529	0.275929	0.328637	3.32321	59.7185	11.6653	0.0641437	29.3378	1.23156	456.219	0.038486	0	3.31465	4.7558	6.02635	14.496
713	020502020308	Marcellus	PA	Dents Run	64.7071	500.547	14.5516	1081.89	0.252519	0.860106	0.657867	96.3421	0	0	0	0	0	0	0	1.44403	0.057317	0	0.346319
2747	050400050104	Marcellus	OH	Depue Run-Seneca Fork	62.7926	286.763	8.3427	1019.41	0.3801	0.785391	0.054454	62.4479	0	0.159254	429.837	0	0	0.015925	0	3.61669	0.642291	5.05137	4.78913
5457	140401020301	Hilliard	WY	Desert Reservoir Number 2-New Fork River	132.227	2195.45	4.62422	281.231	0.235033	0.351976	16.0742	64.8909	52.7954	0.0453765	381.241	0.612582	225.937	0.007563	0	2.40175	0.24244	0	16.7078
3476	090100040101	Bakken	ND	Desjarlis Lake-Snake Creek	86.3199	582.899	2.25154	458.382	0.331476	0.883148	7.90912	59.8861	7.13549	0	0	0	0	0	0.011585	0.892732	0.53123	14.325	4.28771
2468	050302030906	Marcellus	WV	Devilhole Creek-North Fork Hughes River	60.4547	279.222	14.2399	1161.66	0.300279	1.03102	0	93.3402	0	0.24812	247.746	0	0	0	0	3.05236	0.118742	0.275384	2.19563
3341	111102030107	Fayetteville	AR	Devils Creek-West Fork Point Remove Creek	88.2256	112.734	3.85037	1255.3	0.331188	1.05703	17.4121	51.0855	52.9341	0.0566729	433.383	0.317368	267.956	0.034004	0.022669	0.969512	0.528903	0.025506	26.2717
3087	050701010103	Marcellus	WV	Devils Fork-Guyandotte River	106.354	719.595	22.6385	1222.78	0.248639	0.985255	0	91.233	0	0.263273	371.638	0	0	0.009403	0	2.1668	0.638955	0.022848	4.45202
2743	050400041204	Marcellus	OH	Devol Run-Muskingum River	53.6249	225.745	8.42385	1087.27	0.383911	0.944152	0	54.2298	0	0.428905	244.972	0	0	0.018648	0.09324	5.57243	7.8071	4.36658	7.20603
1648	050100020201	Marcellus	NY	Dewittville Creek	37.2926	470.506	4.71091	1231.28	0.294395	0.426256	1.35918	68.4853	0	0	0	0	0	0	0	1.98527	0.154918	11.9357	16.1074
1700	050100030604	Marcellus	PA	Dewolfe Run-Oil Creek	114.767	435.505	6.41962	1159.75	0.413958	0.685025	12.0914	59.397	0	0.723204	62.762	0	0	0	0.02614	3.59333	1.71797	3.37829	17.0334
2100	050200060906	Marcellus	PA	Dickerson Run-Youghiogheny River	141.156	341.024	10.5881	1061.85	0.293901	0.800231	0	53.1862	0	2.43702	398.279	0.120434	22.3311	0.021253	0.021253	4.13619	2.33256	2.5719	29.5953
759	020502040402	Marcellus	PA	Dicks Run-Bald Eagle Creek	116.897	386.397	17.2548	1040.07	0.249808	0.704712	0	83.0917	0	0	0	0	0	0	0	2.49975	0.613195	2.27568	8.06805
2804	050400060603	Marcellus	OH	Dillon Lake-Licking River	121.904	268.993	7.51853	1016.16	0.357391	0.840447	1.05809	62.5018	0	0.123048	317.378	0	0	0.008203	0.016406	2.52705	0.446272	8.72904	16.5986
2149	050301010607	Marcellus	OH,PA	Dilworth Run-North Fork Little Beaver Creek	147.419	322.319	7.2601	976.693	0.395507	0.788437	1.32784	57.6136	0	0	0	0.0135668	376.192	0.027134	0.088184	3.67305	2.15606	11.3523	15.1465
3106	050701010508	Marcellus	WV	Dingess Run-Guyandotte River	81.918	416.621	32.2235	1189.01	0.21	0.757074	0	88.0529	0	0.036622	56.8595	0.134281	54.3723	0	0.036622	1.94107	2.04732	0.305407	0.230703
1581	050100010303	Marcellus	PA	Dingman Run-Allegheny River	113.994	609.49	16.0317	1068.89	0.24567	0.878111	1.29092	84.8287	0	0.131585	349.312	0	0	0	0	2.30262	0.601765	0.784815	9.7644
207	020401040703	Marcellus	PA	Dingmans Creek	43.7936	350.203	6.24904	1224.26	0.260037	0.630986	5.00678	70.816	0	0	0	0	0	0.20551	0.022834	4.22691	1.76236	0.006163	0.466368
2561	050400010703	Marcellus	OH	Dining Fork	38.2974	352.274	8.69075	1023.51	0.293115	0.857632	0	58.6929	0	0	0	0.678897	486.637	0	0	3.26026	0.343321	18.6807	15.877
5332	120901070204	Barnett	TX	Dinner Branch-Turkey Creek	66.2638	518.047	1.64897	729.908	0.240835	1.17355	1.59297	69.3886	44.3396	0	0	0	0	0.045274	0	2.21393	0.876704	12.1299	5.41854
1087	041100030504	Marcellus	OH	Doan Brook-Frontal Lake Erie	117.152	237.553	3.05281	1034.81	0.198336	0.16256	0.010755	1.2821	0	0.0512155	146.944	0	0	0.04268	0.008536	12.25	44.4859	0	0
5051	120602011106	Barnett	TX	Dobbs Valley-Brazos River	114.736	259.469	3.40708	830.199	0.309368	0.382684	0.730219	78.4519	14.609	0.366057	483.554	0.0435783	176.136	0	0.017431	1.77112	0.620655	5.63782	5.54919
5205	120702010901	Barnett	TX	Dodd Branch	59.5895	290.27	2.32893	847.347	0.282341	1.28884	0.943881	89.9798	0.628759	0	0	0	0	0.016781	0	1.59264	0.561647	2.21397	1.10094
1597	050100010501	Marcellus	NY,PA	Dodge Creek	123.433	577.225	14.7684	1079.49	0.263291	0.603438	0.086772	82.9781	0	0	0	0	0	0	0.032406	2.42232	0.288849	4.09287	10.1932
912	020503041201	Marcellus	PA	Doe Run-Juniata River	153.361	208.069	10.5534	1089.55	0.249133	0.759332	0.076287	48.0735	0	0	0	0	0	0	0.019562	3.93133	1.45455	18.9942	20.96
2783	050400060203	Marcellus	OH	Dog Hollow Run-North Fork Licking River	63.6165	306.258	5.758	1007.87	0.407594	0.956007	0.120213	42.7038	0	0.37726	4.56387	0	0	0.015719	0.062877	3.96394	1.74143	29.2881	16.7407
2570	050400010805	Marcellus	OH	Dog Run-Conotton Creek	91.2173	310.997	7.70738	1034.26	0.383349	0.820941	2.78008	60.5479	0	0.964729	429.933	0.0109628	382.569	0	0.010963	3.24964	0.400462	16.2689	13.3487
4312	101201040204	Mowry	WY	Dogie Creek	153.611	1313.23	4.92877	347.685	0.266908	0.45428	0.994821	98.7058	0.163759	0.0195299	296.374	0	0	0.01302	0	1.66833	0.138877	0	0
3567	090100060605	Bakken	ND	Dolphin School No 2	26.2938	720.139	1.99218	358.927	0.312366	2.43511	5.6421	25.3278	0	0	0	0	0	0	0	1.9287	0.736314	56.3217	0.479304
418	020501030407	Marcellus	NY	Doolittle Creek	44.1365	422.902	10.1891	1038.04	0.299617	1.00976	1.81803	64.1183	0	0	0	0	0	0.045314	0	1.65792	0.150518	9.15131	22.4299
4784	120301010610	Barnett	TX	Dosier Creek-Eagle Mountain Creek	77.729	219.289	2.54983	917.041	0.314007	0.564693	0.19915	44.2136	13.8872	0.257304	678.474	2.88181	941.774	0	0	4.80522	6.79671	0.478192	1.83982
2503	050302040702	Marcellus	OH	Dotson Creek-Sunday Creek	62.6202	266.722	8.03675	1021.9	0.33	1.08584	0	83.2873	0	0.0798464	242.289	0	0	0.047908	0	3.03203	0.913174	2.74376	4.10343
5344	120901070406	Barnett	TX	Double Creek-Pecan Bayou	101.08	433.077	3.16346	758.254	0.238206	0.803739	0.223485	90.1017	20.1008	0	0	0	0	0.029679	0	0.852623	0.221722	3.03173	1.66857
5272	120901010301	Barnett	TX	Double Gap Mountain-Elm Creek	96.4266	597.597	2.50463	648.454	0.229264	1.02459	0	92.7309	14.2752	0	0	0	0	0.010371	0	0.829018	0.230906	1.30485	0
4133	101101013306	Bakken	ND	Douglas Creek Bay	104.687	590.189	2.44787	326.943	0.336778	0.657049	4.92594	26.5021	0	0	0	0	0	0.009552	0	0.179349	0.236634	53.2165	0.540736
4128	101101013301	Bakken	ND	Douglas Lake	86.2838	634.16	1.72218	421.74	0.335454	1.22095	3.42281	23.8574	6.8926	0	0	0	0	0	0	0.885732	0.307886	64.0673	1.955
2836	050500030201	Marcellus	WV	Douthat Creek	78.2798	841.95	14.4099	1109.93	0.247709	0.494744	0.159815	95.2309	0	0	0	0	0	0	0.012775	1.46801	0.14619	0.079332	1.67058
4868	120301040306	Barnett	TX	Dove Creek-Grapevine Lake	66.1455	179.684	2.04129	958.823	0.277609	0.652973	0.17142	32.8254	0.01977	0	0	0	0	0.015118	0	8.72987	16.3751	0.073465	2.52639
2096	050200060902	Marcellus	PA	Drake Run-Youghioheny River	116.43	595.715	17.9851	1230.34	0.237865	0.911549	0.036333	90.0355	0	0.00858887	458.877	0	0	0	0.025767	2.32062	0.262116	1.09927	3.20426
3032	050500090604	Marcellus	WV	Drawdy Creek-Big Coal River	122.109	338.158	27.3991	1176.83	0.21	0.764108	0.101719	93.1171	0	0.237493	373.742	0.0163788	263.118	0.008189	0	2.5709	0.804878	0.180587	0.451835
1148	041201020107	Marcellus	NY	Dresser Creek-Cattaraugus Creek	58.7839	467.535	7.13774	1132.43	0.318692	1.10906	1.41619	67.697	0	0	0	0	0	0	0	1.54511	0.251562	13.6062	14.0195
705	020502020207	Marcellus	PA	Driftwood Branch Sinnemahoning Creek-Sinnemahoning Creek	118.708	460.146	28.0685	1100.09	0.268795	0.897586	2.12529	92.2806	0	0	0	0	0	0	0	1.6239	0.808315	0.151644	1.41029
3218	110100140605	Fayetteville	AR	Drip Creek-Greers Ferry Lake	123.583	182.963	5.13728	1281.51	0.316418	0.405589	0.626361	48.76	0	0	0	0.291302	357.445	0.016183	0	0.293546	0.878872	0.020393	9.98463
3740	100600030505	Bakken	MT	Drury Dam-Poplar River	148.711	744.948	2.75213	410.668	0.341203	0.265444	0.156771	38.8647	17.3411	0	0	0	0	0.006724	0	0.945612	0.293089	54.5327	2.08584
735	020502030203	Marcellus	PA	Drury Run	48.0712	493.549	13.1575	1054.95	0.217215	0.598368	0.142306	94.8133	0	0	0	0	0	0	0	1.93473	0.129686	0.041194	0.434408
5440	140401011002	Hilliard	WY	Dry Basin Draw	121.029	2217.9	7.02578	316.432	0.215577	0.659111	0.162121	99.3515	12.8597	0.264398	36.8982	0.181774	394.659	0	0	0.511924	0.776532	0	0.013386
5347	120901070502	Barnett	TX	Dry Blanket Creek	98.3664	501.369	3.03033	781.681	0.26616	0.473545	0.181189	90.5379	15.0759	0	0	0	0	0.060996	0	0.527812	0.142636	3.88276	1.75973
5223	120702020106	Barnett	TX	Dry Branch-Cowhouse Creek	119.432	371.05	3.7387	803.864	0.246331	0.483654	0.413728	94.5477	7.67373	0	0	0	0	0	0	0.361526	0.121187	1.8614	0.816151
4987	120601050604	Barnett	TX	Dry Branch-Hubbard Creek	74.3568	352.34	1.90163	719.676	0.276438	1.03155	0.261511	88.3773	28.6761	0.134487	476.466	0	0	0.026897	0	0.604092	0.17951	3.70958	0
971	020802010101	Marcellus	VA	Dry Branch-Jackson River	125.315	927.581	18.5238	1137.49	0.225586	0.255395	0.039496	68.2635	0	0	0	0	0	0	0	1.85843	0.107773	0.746826	26.3271
5240	120702030105	Barnett	TX	Dry Branch-Lampasas River	144.781	412.916	3.78456	789.389	0.268933	0.49026	0.328264	93.7655	0	0	0	0	0	0.020721	0	0.322469	0.096067	1.34228	1.12654
5074	120602020108	Barnett	TX	Dry Branch-Paluxy River	113.527	290.501	4.27662	851.524	0.286312	0.390037	0.926528	86.1393	24.611	0.0880846	516.877	0.0440423	277.857	0.026425	0	2.34166	0.388317	1.23405	3.02766
140	020401020304	Marcellus	NY	Dry Brook	91.0084	740.719	24.2843	1262.65	0.239629	0.285555	0.786109	94.6792	0	0	0	0	0	0.010988	0	0.93609	0.140323	0.3095	2.69947
538	020501050607	Marcellus	NY,PA	Dry Brook-Chemung River	95.1124	353.301	12.0534	934.357	0.284153	0.748031	1.09185	61.2563	0	0.0210278	463.859	0.0105139	535.462	0.021028	0	3.14718	2.11743	8.7755	14.8819
5902	140500040303	Hilliard	WY	Dry Cow Creek	174.735	2090.73	4.58636	352.069	0.134625	0	0.152985	98.7782	22.2316	1.54519	739.342	0.0114459	1219.39	0	0	0.354813	0.07574	0	0.300303
4069	101101012002	Bakken	ND	Dry Creek	57.9525	710.306	4.76562	457.276	0.33359	0.77716	0.360276	64.0935	0	0.0172555	31.9817	0.672965	383.477	0	0	0.6863	0.26148	32.9746	0.065222
4218	101102050305	Bakken	ND	Dry Creek	65.7193	717.052	12.0124	388.995	0.201871	1.10512	0.908057	88.6335	0	0	0	0	0	0	0	2.0107	0.126964	2.71869	0.580719
4232	101102050506	Bakken	ND	Dry Creek	64.5627	628.89	11.5991	464.498	0.201756	2.31478	14.482	76.2777	0	0	0	0	0	0	0	1.84922	0.079553	0.163064	0.151914
5646	140401071002	Hilliard	WY	Dry Creek	95.17	2162.1	6.0905	248.902	0.24	0.762701	0.034041	99.5622	6.41766	0	0	0	0	0	0	0.479636	0.386558	0	0
2784	050400060204	Marcellus	OH	Dry Creek	63.7022	341.596	4.94794	1013.47	0.419144	1.01543	0.021192	39.5595	0	0.125584	257.877	0.015698	129.19	0.015698	0	3.43805	0.454946	29.3902	24.9767
2855	050500030602	Marcellus	WV	Dry Creek	59.0169	793.979	21.4608	1092.69	0.260732	0.791619	0	94.7375	0	0	0	0	0	0.016944	0	1.86559	0.835003	0.106745	0.497126
2645	050400030301	Marcellus	OH	Dry Creek	87.8675	381.557	3.07504	1046.38	0.423141	1.05559	0.010241	44.0217	0	0.0227615	36.386	0	0	0	0.011381	4.32556	1.30877	30.0476	16.9686
5104	120602020509	Barnett	TX	Dry Creek-Aquilla Creek	174.98	153.928	1.7887	910.191	0.228056	0.373259	2.67176	44.0804	13.0409	0	0	0	0	0.01143	0	0.975654	0.222161	14.404	32.2977
4352	101202010205	Mowry	WY	Dry Creek-Belle Fourche River	141.668	1419.3	4.6841	361.383	0.304063	0.996983	0.191859	91.487	0.644504	0.162351	364.258	0.00705874	62.4578	0.007059	0	0.933322	0.281595	0	0
4903	120601010802	Barnett	TX	Dry Creek-Brazos River	89.6451	394.947	1.96531	705.529	0.285833	0.627338	0.204838	67.5573	28.6579	0	0	0	0	0.011155	0	0.247615	0.112862	21.5953	4.07165
4643	101800070905	Mowry	WY	Dry Creek-North Platte River	111.232	1622.43	6.37482	306.055	0.28029	1.02894	3.50087	83.1955	22.3109	0	0	0	0	0.026971	0.044951	0.300743	0.936552	4.01463	1.46766
4988	120602010101	Barnett	TX	Dry Creek-Salt Creek	140.24	371.271	1.08397	764.65	0.280607	0.544567	0.154659	42.0376	26.35	0	0	0	0	0	0	1.56967	2.17751	45.1635	0.248352
347	020501020205	Marcellus	NY	Dry Creek-West Branch Tioughnioga River	49.3991	414.079	7.80778	1062.56	0.266609	0.72191	2.28436	28.1847	0	0	0	0	0	0	0.06073	3.78844	6.0564	20.2787	26.5525
4763	120301010411	Barnett	TX	Dry Creek-West Fork Trinity River	114.622	260.964	1.90242	899.939	0.351947	0.223147	0.040827	57.5545	59.5086	0.235556	454.118	0.296626	376.416	0.008724	0.052346	6.0833	4.55896	3.63121	15.7928
4365	101202010603	Mowry	WY	Dry Donkey Creek	67.3155	1407.85	5.07535	391.88	0.311317	1.35111	0.578807	97.9668	0.628516	0	0	0	0	0.014855	0	0.63921	0.380315	0.00401	0.005347
5779	140500010604	Hilliard	CO	Dry Fork Elkhead Creek	105.44	2350.9	12.7886	687.782	0.325135	1.17828	0.553156	97.7848	0	0.0189681	461.256	0	0	0	0	0.374453	0.079064	0	1.57837
5787	140500010705	Hilliard	CO	Dry Fork Little Bear Creek	75.0596	2311.1	14.0867	642.526	0.28454	0.853702	0.127083	90.3513	0	0	0	0	0	0	0	0.268127	0.143964	0.149862	9.08764
3684	100600010901	Bakken	MT	Dry Fork Wolf Creek	47.0502	814.702	2.93916	429.321	0.19951	1.88422	1.07317	57.8785	1.08449	0	0	0	0	0	0	1.20733	0.219742	37.2339	0
1994	050200040407	Marcellus	WV	Dry Fork-Black Fork	81.3666	833.423	22.4853	1357.85	0.255753	0.743914	0.008851	91.6766	1.71682	0.0245801	367.786	0	0	0.01229	0	2.05917	0.531875	0.378386	0.690388
2942	050500070102	Marcellus	WV	Dry Fork-Elk River	85.5972	1017.32	26.2981	1444.88	0.276608	0.569389	0.028393	97.2689	0	0	0	0	0	0	0.011683	1.18082	0.05908	0.206118	0.249235
2282	050301060207	Marcellus	OH	Dry Fork-Short Creek	53.0677	315.709	13.0096	998.1	0.371258	0.907572	0	58.8137	0	0	0	0.0188438	74.4115	0	0	3.13857	1.29052	13.7785	16.4722
5862	140500030802	Hilliard	CO,WY	Dry Gulch	87.4006	2048.49	6.20505	365.174	0.147674	0	0	99.7415	3.97745	0	0	0	0	0	0.057208	0.281006	0.20975	0.023684	0
5706	140402000403	Hilliard	WY	Dry Lake	55.9114	2058.61	2.41654	189.555	0.242531	1.50241	0.008051	96.8907	1.55502	0.858501	1922.32	1.05524	1551.79	0	0	0.265484	0.182014	0	0
4628	101800070306	Mowry	WY	Dry Muddy Creek-North Platte River	139.807	1643.91	6.10023	353.952	0.290959	0.512446	3.13874	90.6127	18.5834	0	0	0	0	0.042916	0.021458	0.3661	0.968445	0.753143	0.757649
5441	140401011003	Hilliard	WY	Dry Piney Creek	143.724	2449.62	14.0493	504.052	0.182253	0.543882	1.11385	96.1256	10.2058	0.090451	428.363	0.153071	527.849	0	0.006958	0.66042	0.606974	0	1.4388
515	020501050305	Marcellus	NY	Dry Run	47.5529	510.717	11.3983	921.419	0.299644	0.504131	1.08975	76.5287	0	0	0	0	0	0	0.021029	1.81217	0.185296	11.1775	8.53451
2242	050301030807	Marcellus	OH	Dry Run-Mahoning River	65.6869	315.755	3.08862	981.445	0.430303	0.536407	1.65879	20.6726	0	0.319699	446.344	0	0	0.030447	0.030447	8.43332	25.0071	2.15602	3.40388
4853	120301040102	Barnett	TX	Dry Valley Creek	96.8036	321.959	3.1296	926.085	0.301151	0.307474	0.116206	85.4742	99.3996	0	0	0	0	0.320236	0	0.745582	0.315468	4.79794	4.59063
5647	140401071003	Hilliard	WY	Dry Wash	74.9357	2101.06	2.81837	224.606	0.234781	0.447197	0.007207	99.3286	40.6902	0	0	0	0	0	0.013345	0.222654	0.319249	0	0
4878	120301060501	Barnett	TX	Duck Creek	110.019	166.053	1.53918	1020.73	0.269926	0.567145	1.62405	11.4993	1.55124	0	0	0	0	0.027268	0	16.8525	37.5415	0.046635	6.88239
2228	050301030601	Marcellus	OH	Duck Creek	86.0105	291.656	1.16349	985.307	0.378294	0.986065	5.10452	45.1937	0	0.209277	259.484	0.0116265	988.459	0	0	3.5808	2.90177	24.5506	12.1048
4269	101201020106	Mowry	WY	Duck Creek	107.404	1608.75	4.47372	314.752	0.340806	0.834804	1.16479	98.7053	0	0.0465533	31.7984	0.0186213	369.132	0	0.493465	0.732021	0.088214	0	0
2965	050500070606	Marcellus	WV	Duck Creek-Elk River	84.7212	325.209	16.1032	1215.67	0.285869	0.78112	0.005311	81.7474	0	0.0236068	191.614	0	0	0	0	3.47546	0.77014	3.27278	6.97897
4731	111302090504	Barnett	TX	Duck Creek-Little Wichita River	153.056	280.225	1.40052	797.819	0.281453	0.445159	0.043517	91.6207	16.5383	0	0	0	0	0.032668	0.013067	0.499037	0.499827	2.67746	0.433993
5452	140401020102	Hilliard	WY	Duck Creek-New Fork River	150.681	2260.85	3.66185	316.582	0.171987	0.447041	7.08906	55.952	75.2481	0	0	0	0	0.013273	0.086275	3.32212	0.323356	0.049578	34.2249
1333	041300030505	Marcellus	NY	Dugan Creek-Genesee River	121.707	192.01	2.33741	846.972	0.302408	0.924915	8.32329	12.9324	0	0	0	0	0	0	0.098597	2.63179	1.7307	45.9719	22.0189
4271	101201020202	Mowry	WY	Dugout Creek-Dry Fork Cheyenne River	162.817	1451.33	2.65095	315.772	0.332753	0.868917	0.138752	97.6722	0.053295	0.0122837	627.978	0	0	0.006142	0	3.76216	0.139206	0	0
5723	140402000707	Hilliard	WY	Dugout Draw	73.0863	2084.68	2.29798	185.815	0.272542	0.778423	0	97.5902	2.94673	0.0547298	318.278	0	0	0	0	0.542191	0.068983	0	0
5882	140500031004	Hilliard	CO	Dugout Draw	61.6091	1999.23	5.78777	347.258	0.269231	0	0	99.9912	15.5981	0	0	0	0	0	0	0.127344	0.279734	0	0
2097	050200060903	Marcellus	PA	Dunbar Creek	95.5997	532.184	13.1808	1234.58	0.244197	0.883116	0	84.9978	0	0.0313808	199.879	0	0	0	0.01046	2.76815	2.36633	1.08255	3.94329
5170	120702010307	Barnett	TX	Duncan Creek-Proctor Reservoir	116.736	393.336	2.05134	806.326	0.279958	0.467232	2.30647	68.8809	3.49373	0	0	0	0	0.034265	0	1.37424	0.314739	10.7041	7.17078
3069	050600011307	Marcellus	OH	Duncan Run	43.4771	328.379	1.06353	1008.21	0.352517	0.727341	0.08279	19.0914	0	0	0	0	0	0	0	3.18146	0.613267	62.6555	11.5099
2721	050400040803	Marcellus	OH	Duncan Run-Muskingum River	55.3157	264.879	9.04803	1002.5	0.43862	0.864584	0	78.3407	0	0.325405	416.252	0.018078	472.832	0.018078	0.018078	2.70157	0.808968	1.42041	10.501
3936	101000042202	Bakken	MT	Dunlap Creek	112.07	710.287	2.86378	405.44	0.220378	0.632377	1.74258	53.2362	2.96429	0	0	0	0	0.008923	0	1.26906	0.33207	39.343	1.3515
2042	050200050506	Marcellus	PA	Dunlap Creek	107.641	334.723	8.61822	1059.59	0.289499	0.901687	0	50.6358	0	3.52096	334.612	0.287994	485.183	0.083611	0	5.1813	3.56747	3.06331	30.9049
2609	050400011801	Marcellus	OH	Dunlap Creek	65.8045	306.949	12.047	1006.84	0.313526	0.962442	0	74.3121	0	0.319127	238.223	0	0	0	0	3.08611	0.344948	7.3601	11.9646
2883	050500040301	Marcellus	WV	Dunloup Creek	125.308	601.394	15.1416	1142.36	0.201355	0.754281	0	83.8697	0	0.0319213	785.674	0	0	0.047882	0	3.69444	3.19227	0.105581	4.6226
3718	100600021505	Bakken	MT	Duplisse Creek	40.1402	726.959	4.92921	435.084	0.150932	0.756	1.66158	69.6273	0.28212	0	0	0	0	0	0	0.842264	0.21762	26.9665	0
4345	101202010105	Mowry	WY	Durham Reservoir-Belle Fourche River	121.062	1477.19	3.68951	332.402	0.304485	0.718298	0.141254	99.2224	10.8949	3.24628	39.4615	0	0	0	0	0.963696	0.143284	0.017099	0
4802	120301020305	Barnett	TX	Dutch Branch-Benbrook Lake	72.7411	241.042	2.50248	901.603	0.292908	1.05918	0.087846	59.3235	0.049444	0.192463	542.866	2.55701	1567.97	0.013747	0	3.26041	4.78248	0.147235	5.66176
2272	050301060103	Marcellus	PA	Dutch Fork	61.1237	360.83	11.7257	1014.24	0.327665	0.859856	0.022084	62.645	0	0	0	0.409007	589.786	0.065441	0	3.20798	1.53201	4.96879	20.6098
2796	050400060408	Marcellus	OH	Dutch Fork	56.3622	300.811	4.16999	1013.86	0.429675	0.845017	0.629031	32.4127	0	0.0354848	164.917	0	0	0.017742	0	4.02651	1.2208	35.858	22.2284
1470	041402011304	Marcellus	NY	Dutch Hollow Brook	76.1909	348.745	5.19868	1056.99	0.308629	0.960154	2.95094	28.3824	0	0	0	0	0	0	0.02625	1.79141	0.376794	34.6777	29.2212
2678	050400030902	Marcellus	OH	Dutch Run-Walhonding River	41.0475	302.455	10.5484	1046.57	0.425392	0.767494	0.21702	67.6202	0	0.194896	64.4825	0	0	0.024362	0.048724	2.12774	0.35361	10.1517	11.9514
4830	120301030501	Barnett	TX	Dye Creek-Clear Creek	129.643	329.901	4.2374	942.571	0.274917	0.442255	0	87.4647	71.2147	0.0462811	69.4759	0.192838	645.38	0.269973	0	1.19941	0.319344	2.29184	4.1796
2717	050400040703	Marcellus	OH	Dyes Fork	116.679	280.416	7.75885	1014.92	0.462075	0.881632	0.39035	88.5718	0	0.179981	382.923	0	0	0.128558	0.008571	2.18068	0.372361	0.165089	0.560069
1728	050100040401	Marcellus	PA	E. Branch LeBoeuf Creek-LeBoeuf Creek	63.2359	412.194	3.31927	1196.17	0.3519	0.461053	5.6317	41.2536	0	0.0632552	38.8138	0	0	0.015814	0.015814	1.35075	0.474233	13.9291	33.7347
5022	120602010703	Barnett	TX	Eagle Creek	120.276	344.386	3.25775	836.935	0.281421	0.360112	0.035166	90.8121	0	0.424025	534.862	0.00831421	144.234	0.008314	0	1.93143	0.30341	2.44587	0
5109	120602020605	Barnett	TX	Eagle Creek-Brazos River	67.6156	152.01	1.53696	904.773	0.299939	0.970059	3.71662	39.2341	19.8832	0	0	0	0	0.029579	0	1.01175	0.266963	12.9037	36.0058
5200	120702010802	Barnett	TX	Eagle Creek-Leon River	140.899	301.023	3.54423	848.36	0.257901	0.216774	2.21832	87.9829	8.41019	0	0	0	0	0.007097	0	0.658962	0.273646	3.37506	1.28641
4196	101102040509	Bakken	ND	Eagle Draw-Beaver Creek	96.9235	715.782	8.6844	335.283	0.230771	1.36697	3.15628	88.608	0	0.0412697	226.465	0.0619045	386.412	0	0	0.257737	0.148045	0.466153	0
5685	140402000105	Hilliard	WY	Eagles Nest Draw	166.314	2091.26	1.53748	227.686	0.27413	0.525829	0	99.8263	6.67276	0.00601273	416.377	0.00601273	767.557	0.006013	0.030064	0.841994	0.150612	0	0
4565	101302030301	Bakken	ND	Eagles Nest-Big Muddy Creek	127.796	682.903	3.61872	420.729	0.257419	0.460873	0.80276	51.0168	0	0	0	0	0	0	0	0.913172	0.586001	37.4523	5.84114
974	020802010201	Marcellus	VA	East Back Creek-Back Creek	98.5913	960.915	24.3922	1137.68	0.227124	0.383505	0.391734	81.5748	0	0	0	0	0	0	0	1.51433	0.059482	0.058441	14.57
4676	111302010205	Barnett	TX	East Belknap Creek	136.652	297.518	2.77941	902.729	0.325311	0.315231	0.044785	92.1967	13.8179	0	0	0	0	0.014636	0	1.48604	0.355849	0.826561	1.35279
5885	140500031007	Hilliard	CO	East Boone Draw	73.1832	1958.41	6.65107	325.28	0.339135	0	0	98.6472	4.26151	0	0	0	0	0	0	0.125638	0.156884	0	0
1068	041100030101	Marcellus	OH,PA	East Branch Ashtabula River	96.4548	306.813	1.38374	1118.45	0.465727	1.09229	6.14488	51.299	0	0.186616	292.663	0	0	0	0	2.76984	0.820486	25.0954	11.7254
375	020501020604	Marcellus	NY	East Branch Canasawacta Creek	67.1998	494.886	9.96077	1124.06	0.299789	0.76892	5.2036	66.6546	0	0	0	0	0	0.044643	0	1.46374	0.208131	11.37	13.7843
1175	041201030304	Marcellus	NY	East Branch Cazenovia Creek	65.2364	345.465	5.13229	1152.85	0.291266	0.889177	3.48633	59.5974	0	0	0	0	0	0.030658	0	3.02025	2.49581	7.25411	16.488
1081	041100030401	Marcellus	OH	East Branch Chagrin River	132.769	313.799	4.60351	1167.34	0.346877	1.23707	0.206771	63.0496	0	0.369062	248.949	0	0	0.007532	0	2.9574	3.79147	6.86006	4.10695
1755	050100050102	Marcellus	PA	East Branch Clarion River-Clarion River	93.8596	573.693	12.3104	1174.11	0.245738	0.816366	0.307843	93.3416	0	0.649907	54.3943	0	0	0.010654	0	1.62806	0.280645	0.350998	3.99333
1754	050100050101	Marcellus	PA	East Branch Clarion River-East Branch Lake Dam	186.655	619.046	8.52159	1240.33	0.243155	0.844732	0.452253	93.5749	0	0.44467	469.619	0.0964345	321.977	0	0	0.925491	0.049082	0.146572	1.5501
104	020401010301	Marcellus	NY	East Branch Cold Spring Creek	79.6791	513.284	16.471	1154.51	0.27596	0.6854	1.55977	83.771	0	0	0	0	0	0	0	1.13777	0.176532	0.979229	11.1849
4132	101101013305	Bakken	ND	East Branch Douglas Creek	74.1993	610.657	1.87677	343.343	0.334502	1.43921	2.41477	21.4164	0	0	0	0	0	0.013477	0	0.36076	0.275521	70.1787	1.53667
158	020401030201	Marcellus	PA	East Branch Dyberry Creek	43.8395	454.461	9.0253	1157.6	0.287049	0.70506	4.57681	80.3417	0	0	0	0	0	0.068431	0	1.81807	0.129071	0.511273	9.37744
1254	041300010702	Marcellus	NY	East Branch Eighteenmile Creek	58.8582	132.448	1.5878	940.82	0.380596	1.09524	5.57017	22.5269	0	0	0	0	0	0	0	2.34542	1.82245	37.0442	22.6523
1508	041402020107	Marcellus	NY	East Branch Fish Creek	50.7115	245.213	4.17188	1209.04	0.263234	0.990958	5.81166	76.9415	0	0	0	0	0	0	0.019719	1.63662	0.206284	8.22047	7.01695
631	020501070701	Marcellus	PA	East Branch Fishing Creek	50.3569	612.071	18.1045	1315.04	0.28338	0.81804	0.032172	98.4683	0	0	0	0	0	0	0	1.44275	0.046702	0.057194	0.495085
714	020502020309	Marcellus	PA	East Branch Hicks Run	45.4559	512.825	15.125	1107.51	0.247632	0.826821	0.178224	96.0097	0	0.0439987	588.816	0.0219993	824.966	0	0	1.39568	0.028674	0	3.09121
1430	041402010705	Marcellus	NY	East Branch Keuka Lake	125.344	328.103	6.86803	862.106	0.303687	0.657709	1.89185	42.956	0	0	0	0	0	0	0.031912	2.68733	0.750678	10.5491	20.7952
2640	050400030102	Marcellus	OH	East Branch Kokosing River	81.7715	368.603	3.82855	1036.17	0.457926	0.837005	0.387397	31.2944	0	0.0366876	268.136	0	0	0.012229	0	4.17264	0.527002	42.2482	16.8407
598	020501070102	Marcellus	PA	East Branch Lackawanna River	48.9949	601.605	9.08596	1252.49	0.286424	0.677338	3.8147	70.6529	0	0	0	0	0	0.02041	0.02041	2.70789	0.273222	4.82718	13.7943
1622	050100011001	Marcellus	NY,PA	East Branch Little Brokenstraw Creek	37.3884	476.348	3.50579	1166.15	0.358236	0.468241	10.438	52.1779	0	0	0	0	0	0	0	1.85875	0.168067	11.2326	23.397
1810	050100060702	Marcellus	PA	East Branch Mahoning Creek	109.575	530.35	10.6447	1132.85	0.249225	0.94913	0	69.6891	0	2.54619	344.756	0.0456307	35.6544	0	0	2.92247	0.40932	3.00925	18.9671
2134	050301010401	Marcellus	OH	East Branch Middle Fork Little Beaver Creek	80.2878	353.738	3.25126	975.059	0.430584	0.699618	0.825093	26.2158	0	0.0622759	212.557	0.0124552	159.978	0.037366	0.02491	4.46227	2.7467	32.6629	25.2651
1774	050100050607	Marcellus	PA	East Branch Millstone Creek-Millstone Creek	76.3851	494.531	6.36832	1158.36	0.258134	0.790877	0.493766	97.7999	0	0.104732	497.713	0.0523662	554.224	0.013092	0	1.18933	0.036826	0.24158	0.140234
397	020501030102	Marcellus	NY	East Branch Nanticoke Creek	59.1896	396.965	9.37717	1005.78	0.299621	0.907113	0.13531	62.8932	0	0	0	0	0	0.050685	0	1.56298	0.482433	7.17294	24.97
184	020401040302	Marcellus	NY	East Branch Neversink River	71.3807	773.972	19.8889	1520.59	0.236267	0.340345	0.013868	99.1389	0	0	0	0	0	0	0	0.659014	0.027257	0.025215	0.054212
2547	050400010502	Marcellus	OH	East Branch Nimishillen Creek	120.676	357.86	2.49733	999.523	0.467689	0.721157	0.36394	12.7722	0	0.812093	348.67	0	0	0.008287	0.02486	6.787	10.158	26.8249	23.947
1137	041201010602	Marcellus	PA	East Branch of West Branch Conneaut Creek	44.1481	319.514	0.940078	1152.61	0.46	1.06251	8.61626	47.9438	0	0.0906042	236.443	0	0	0	0	1.72797	0.536295	25.2252	13.9413
1698	050100030602	Marcellus	PA	East Branch Oil Creek	154.899	471.408	4.56215	1197.29	0.46032	0.822952	3.63808	56.2884	0	0.032279	559.366	0	0	0.006456	0	2.33916	0.332448	7.84097	28.3173
1039	041100020101	Marcellus	OH	East Branch Reservoir-East Branch Cuyahoga River	48.0465	374.15	2.34574	1137.33	0.386065	0.807767	0.395035	56.8588	0	0	0	0	0	0	0	2.43546	0.785839	19.5589	13.5435
1233	041300010302	Marcellus	NY	East Branch Sandy Creek-Sandy Creek	111.37	173.657	1.48049	859.904	0.303267	0.894595	11.1395	21.782	0	0	0	0	0	0.008979	0.026937	2.6477	1.08581	29.7096	29.4745
257	020402030203	Marcellus	PA	East Branch Schuylkill River	91.8508	340.195	11.4563	1249.79	0.23127	0.521482	0.0049	72.458	0	0	0	0	0	0.043549	0	3.25999	4.46298	0.97311	4.23151
2576	050400011002	Marcellus	OH	East Branch South Fork Sugar Creek	73.0165	343.069	7.96254	1014.38	0.38415	0.63775	0.006163	33.8305	0	0.219129	533.514	0.0273911	563.261	0	0.041087	3.84714	1.21412	29.7123	29.398
1766	050100050501	Marcellus	PA	East Branch Spring Creek	108.103	544.35	8.59383	1159	0.243841	0.745695	0.322989	97.5435	0	1.35057	462.233	0.018501	942.428	0	0	1.70108	0.084918	0.103223	0.317994
780	020502050403	Marcellus	PA	East Branch Stony Fork	52.9594	528.82	11.5988	950.371	0.294482	0.617136	0.251448	48.5839	0	0.169941	459.597	0.151059	248.547	0.037765	0	3.09544	0.343227	16.2099	30.0464
1739	050100040802	Marcellus	PA	East Branch Sugar Creek-Sugar Creek	94.3183	445.755	5.61121	1162.59	0.430625	0.750302	0.579177	68.3275	0	0.349879	388.692	0	0	0	0	2.41998	0.373888	11.8116	13.8668
1742	050100040805	Marcellus	PA	East Branch Sugar Creek-Sugar Creek	41.3173	422.577	7.36677	1151.71	0.422112	0.542496	0.106754	75.3595	0	0.459856	817.864	0	0	0	0	2.3152	0.436732	8.878	9.5512
2502	050302040701	Marcellus	OH	East Branch Sunday Creek	85.8257	273.733	8.46063	1025.62	0.32266	0.900124	0.011532	84.3835	0	0	0	0	0	0.023303	0	2.68825	0.330069	0.417252	5.77024
1681	050100030201	Marcellus	PA	East Branch Tionesta Creek	91.2797	551.73	9.62635	1167.75	0.245296	0.671647	0.462438	88.3809	0	2.19107	373.458	0.0438213	574.288	0	0.021911	1.89944	0.656396	1.98779	4.68847
1602	050100010601	Marcellus	PA	East Branch Tunungwant Creek	150.346	605.965	12.4716	1183.78	0.249803	0.749521	0.153872	90.7521	0	6.73113	383.321	0.0997697	632.473	0	0.013303	2.95131	1.01986	0.196381	2.1087
1258	041300010802	Marcellus	NY	East Branch Twelvemile Creek	98.3596	120.876	1.20443	882.384	0.341087	1.09614	3.55806	21.9112	0	0	0	0	0	0	0	1.6494	1.05581	40.052	28.6073
991	041000120201	Marcellus	OH	East Branch Vermilion River	97.1113	291.888	1.10404	983.227	0.389998	1.00834	4.85558	20.8568	0	0	0	0	0	0	0	3.07252	1.41432	55.1961	10.9992
166	020401030502	Marcellus	PA	East Branch Wallenpaupack	43.4782	528.021	4.96476	1231.18	0.284619	0.598256	6.82411	80.3287	0	0	0	0	0	0.046	0	2.03066	0.30279	0.206979	2.20226
2250	050301050201	Marcellus	PA	East Branch Wolf Creek	59.6932	424.845	3.77493	1078.75	0.483908	0.798041	0	52.2823	0	0	0	0	0	0	0	3.4655	1.32612	25.3005	12.7045
99	020401010203	Marcellus	NY	East Brook	64.873	559.522	14.4435	1213.59	0.267597	0.759762	0.818387	64.2698	0	0	0	0	0	0	0	1.73977	0.347537	3.20558	27.7766
3259	111102010503	Fayetteville	AR	East Cedar Creek	77.2546	298.881	9.41767	1293.35	0.243063	1.61916	0.198048	69.8082	0	0.0258884	481.821	0	0	0.012944	0	0.404474	0.387404	0	25.399
5292	120901060208	Barnett	TX	East Fork Big Elm Creek-Big Elm Creek	127.842	479.743	1.48205	679.2	0.25887	0.400147	0.00704	48.6195	82.9477	0	0	0	0	0	0	0.386438	0.165085	43.5757	2.94747
3929	101000042102	Bakken	MT	East Fork Fox Creek	98.3889	766.031	3.32693	429.672	0.279267	1.49601	0.602712	53.9972	17.1772	0	0	0	0	0.010164	0	1.08526	0.224376	41.7271	0
4980	120601050501	Barnett	TX	East Fork Gunsolus Creek	58.2646	444.786	3.25098	746.035	0.270911	1.61042	0.013902	94.8099	15.1384	0.360425	296.13	0	0	0.017163	0	0.668195	0.084879	0.94379	0.332103
3294	111102020204	Fayetteville	AR	East Fork Horsehead Creek	78.4403	265.08	9.24712	1306.19	0.275861	1.38628	0.316677	60.1492	0	0.254971	315.187	0	0	0	0	0.438214	0.670621	0	34.465
3321	111102020901	Fayetteville	AR	East Fork Illinois Bayou	144.032	405.089	17.0082	1337.83	0.273346	1.02471	0.024369	93.5598	0	0.0138858	6.74229	0	0	0	0.006943	1.19034	0.085003	0	5.0468
5299	120901060306	Barnett	TX	East Fork Mukewater Creek	77.0723	474.284	1.53844	716.424	0.265383	0.985058	0.008175	77.8085	0.756439	0	0	0	0	0.02595	0	0.940993	0.322133	12.7396	0.976373
5284	120901060107	Barnett	TX	East Fork Mustang Creek-Mustang Creek	147.843	509.935	1.92087	660.177	0.259437	0.370574	0	87.8773	7.85463	0	0	0	0	0.006764	0	0.716935	0.112333	8.2898	0.072445
1020	041100010301	Marcellus	OH	East Fork of East Branch Black River	36.6742	330.156	1.9099	979.312	0.386038	1.21878	2.18133	44.954	0	0	0	0	0	0	0	2.81694	1.67447	22.9346	20.1963
3679	100600010702	Bakken	MT	East Fork Sand Creek	134.306	718.499	3.86725	413.138	0.160068	0.207685	0.270725	65.5261	3.52767	0	0	0	0	0.022337	0	1.94084	0.117276	31.3257	0
4668	101800080502	Mowry	WY	East Fork Shawnee Creek	57.7892	1589.29	4.7835	362.693	0.251818	1.41826	0.668182	98.6901	0	0	0	0	0	0.017304	0.017304	2.58246	0.097533	0	0
722	020502020405	Marcellus	PA	East Fork Sinnemahoning Creek	141.799	583.35	24.1338	1076.2	0.266733	0.791457	0.059661	97.505	0	0.564177	465.583	0.0423133	233.699	0	0.007052	1.00832	0.029158	0.011425	1.62736
1190	041201040101	Marcellus	NY	East Fork Tonawanda Creek-Tonawanda Creek	59.0146	514.822	4.78618	1122.2	0.308729	1.17476	3.20682	51.3671	0	0	0	0	0	0.06778	0	1.57493	0.295033	15.7657	25.5066
992	041000120202	Marcellus	OH	East Fork Vermilion River	90.6842	262.022	1.12591	969.355	0.369534	0.790786	6.00157	16.2609	0	0.0110273	317.373	0	0	0.011027	0	2.87368	0.797612	55.3331	16.4118
3833	100600061003	Bakken	MT	East Fork Wolf Creek	76.8331	750.996	3.5951	441.099	0.336995	0.904023	0.644323	40.8407	5.10725	0	0	0	0	0	0	1.88189	0.146976	56.083	0
4203	101102050201	Bakken	ND	East Hay Draw Creek	54.3543	696.678	6.59823	446.221	0.217857	0.724882	0.877818	90.9916	1.86785	0	0	0	0	0	0	1.19776	0.156417	6.9066	0.231876
1678	050100030104	Marcellus	PA	East Hickory Creek	157.245	480.64	11.4945	1156.86	0.242547	0.65372	0.51742	97.1983	0	1.69799	439.265	0.012719	819.744	0	0	1.40827	0.063573	0.301638	0.997636
5356	120901080101	Barnett	TX	East Jim Ned Creek-Jim Ned Creek	122.407	619.629	2.04347	657.339	0.236525	0.888253	0	74.206	19.8324	0	0	0	0	0.024508	0	1.78208	0.594587	14.4458	0.479369
22	020200050103	Marcellus	NY	East Kill	94.2573	668.509	15.3807	1312.97	0.254758	0.270765	4.48374	89.2862	0	0	0	0	0	0.031828	0	1.42875	0.091231	0.926156	2.12348
1290	041300020704	Marcellus	NY	East Koy Creek	58.7939	489.332	2.86911	1013.58	0.326057	0.915004	3.73993	31.7229	0	0	0	0	0	0	0.017009	1.9427	0.605064	39.1354	20.3898
4551	101302030101	Bakken	ND	East Lake Tschida-Heart River	85.4996	664.021	3.54471	428.799	0.209583	0.997381	0.648516	52.7394	5.58285	0	0	0	0	0	0	0.994891	0.270724	30.7761	9.87619
906	020503040906	Marcellus	PA	East Licking Creek	118.165	332.054	17.5934	1092.26	0.227764	0.670535	0.007616	82.5008	0	0	0	0	0	0.008463	0.016925	1.64997	0.286672	4.4742	9.25308
4719	111302090302	Barnett	TX	East Little Post Oak Creek	144.69	310.806	1.88663	796.058	0.3	0.150429	0.069669	83.8859	0	0	0	0	0	0.013823	0	0.97131	0.551997	6.73862	1.92523
174	020401040102	Marcellus	NY	East Mongaup River	67.524	439.878	6.96245	1257.42	0.289755	0.588101	3.02461	77.1788	0	0	0	0	0	0.059238	0	3.25279	1.23596	0.955771	8.74857
5470	140401030103	Hilliard	WY	East Otterson Wash-Green River	105.643	1948.23	2.77648	199.982	0.233129	1.12775	1.11688	90.9346	25.7813	0	0	0	0	0	0.009466	0.797992	0.40938	0	0.091157
2809	050500020604	Marcellus	VA,WV	East River	153.471	727.785	20.2889	984.6	0.265774	0.850445	0	83.8155	0	0	0	0	0	0.006516	0.006516	3.04131	1.00554	0.041637	9.55014
5566	140401050607	Hilliard	WY	East Salt Wells Creek-Salt Wells Creek	99.2128	2135.43	4.26768	237.277	0.231088	1.17953	0.038099	98.9813	10.8084	0.0100793	822.964	0	0	0	0.030238	0.272367	0.155101	0	0.010886
4973	120601050403	Barnett	TX	East Sandy Creek	43.5453	447.069	3.69042	731.237	0.289219	0.988605	0.144682	93.5906	6.12102	0.0229646	192.382	0	0	0	0	0.354431	0.156732	0.72961	0
1705	050100030703	Marcellus	PA	East Sandy Creek-Alleghey River	113.285	432.331	7.61764	1147.35	0.250547	0.808873	0.110442	80.8816	0	0.979826	461.872	0	0	0	0	2.42758	0.615352	6.11642	7.42186
3790	100600050601	Bakken	MT	East Shotgun Creek	97.0159	693.972	3.4865	445.543	0.244698	0.832654	0.96111	42.7054	0	0.85553	366.714	1.0823	1275.99	0.010308	0	1.1247	0.313808	51.8118	0
3906	100902040104	Mowry	WY	East Teapot Creek	106.971	1700.55	4.88826	344.408	0.27725	0.76471	0.659616	97.5475	0	0.00934836	323.738	0	0	0.018697	0	1.01415	0.238656	0	0.039543
1309	041300021003	Marcellus	NY	Eastover Brook-Genesee River	58.3798	347.783	6.78646	892.117	0.346738	1.47162	7.92598	41.7995	0	0	0	0	0	0	0.017129	1.569	0.201049	23.2028	23.5821
368	020501020506	Marcellus	NY	Eaton Brook-Chenango River	117.555	432.494	7.96905	1105.09	0.29358	0.771862	8.35713	53.3555	0	0	0	0	0	0.07656	0.017013	2.05552	0.387583	11.922	20.685
3436	090100030501	Bakken	ND	Eaton Dam-Souris River	103.667	457.234	0.824619	380.69	0.197558	0.145028	9.71224	65.8209	70.2726	0	0	0	0	0	0	1.34899	0.120142	2.32798	17.3622
5922	140402000403	Hilliard	WY	Echo Springs	86.0767	2106.5	2.6588	212.111	0.23967	0.407785	0.273953	96.012	15.9929	1.17337	73.6976	0.290439	547.457	0	0	0.519419	0.289626	0	0
5635	140401070802	Hilliard	WY	Eckes Draw-Blacks Fork	166.002	1939.9	2.81903	205.226	0.241008	0.0633885	0.952551	89.272	12.0048	0	0	0	0	0.06024	0.102408	0.904929	1.49136	0	0
5086	120602020302	Barnett	TX	Eddy Branch-Brazos River	66.3503	222.724	3.51224	865.041	0.264278	0.908261	3.43934	77.6727	47.0532	0	0	0	0	0	0.015072	1.81875	0.53181	0.556045	9.88811
5524	140401040401	Hilliard	WY	Eden Reservoir-Big Sandy River	134.51	2049.76	1.56293	192.846	0.304332	0.306001	5.07848	75.2204	11.007	0.0148688	192.822	0	0	0.037172	0.007434	2.11956	0.727384	0	14.9002
4892	120601010601	Barnett	TX	Ednas Creek-Brazos River	95.7914	414.461	1.34786	695.165	0.270112	0.468668	0.10335	36.1172	50.756	0	0	0	0	0.010439	0	0.445836	0.167898	56.2687	0.24992
3601	090100080604	Bakken	CN,ND	Edson Church-Souris River	72.395	554.028	1.42068	357.965	0.38	0.440567	3.00664	24.5928	0	0.0276262	728.95	0.0276262	1458.13	0.013813	0	0.185838	0.388563	65.0058	2.08401
4518	101302020304	Bakken	ND	Edward Arthur Patterson Lake	89.5821	764.364	2.51486	331.259	0.211549	1.34583	1.22278	45.0149	0	0.0669777	536.883	0.0893035	354.415	0.022326	0	0.526041	0.943915	30.5646	11.1457
5197	120702010704	Barnett	TX	Egg Creek-Leon River	72.8293	326.485	3.05662	839.148	0.238577	0.625218	2.2904	84.7237	11.6847	0	0	0	0	0.013731	0	0.209139	0.191167	5.80695	2.4758
3668	090202020604	Bakken	ND	Egg Lake-Sheyenne River	94.4696	489.546	0.819543	344.141	0.349841	1.05617	7.93856	3.71394	18.4494	0	0	0	0	0	0	0.065349	0.696158	56.2798	24.091
1448	041402011004	Marcellus	NY	Egypt Creek-Virgil Creek	63.0543	409.481	7.61437	1042.2	0.278607	1.00764	6.0571	38.6752	0	0	0	0	0	0.031719	0.063437	2.50484	1.36688	11.8473	34.414
1256	041300010704	Marcellus	NY	Eighteenmile Creek	48.7837	107.708	0.835713	909.178	0.317342	1.06049	8.30029	34.5956	0	0	0	0	0	0.040997	0	2.15073	1.98458	24.591	23.1947
3970	101101010102	Bakken	ND	Eightmile Creek	112.676	669.484	3.69346	442.23	0.345529	0.682715	0.7053	56.1236	0	0.008875	374.189	0.23075	315.428	0.01775	0	1.17354	0.332937	38.9393	0
1345	041401010102	Marcellus	NY	Eightmile Creek-Frontal Lake Ontario	60.3742	107.495	3.27114	1068.36	0.243475	0.510336	13.2023	49.2166	0	0	0	0	0	0	0	2.76935	3.23832	4.34264	19.5933
2364	050302010705	Marcellus	OH	Eightmile Creek-Little Muskingum River	107.969	250.952	12.4228	1107.31	0.383173	0.957648	0	77.138	0	0.101881	343.254	0	0	0	0.009262	3.89824	1.00739	0.260866	12.5232
5469	140401030102	Hilliard	WY	Eightmile Wash	91.4752	1951.01	1.85844	199.024	0.27	1.08569	0.002952	90.324	38.1292	0	0	0	0	0	0	0.215531	0.228476	0	0
255	020402030201	Marcellus	PA	Eisenhuth Reservoir-Mill Creek	66.0343	418.854	9.28903	1285.35	0.219136	0.509016	0	78.3117	0	0	0	0	0	0.090862	0.015144	2.98781	3.90375	0.121316	0.418473
4032	101101011304	Bakken	ND	Elbow Lake	150.561	723.3	2.37442	380.918	0.328101	0.111657	4.63024	60.8818	10.8214	0	0	0	0	0.013284	0	1.84876	0.343116	27.0581	0.932624
1207	041201040401	Marcellus	NY	Elevenmile Creek	43.207	315.205	2.48276	982.555	0.307657	1.15805	5.01229	49.1375	0	0	0	0	0	0.069433	0	2.43832	0.909837	13.064	24.0344
1574	050100010203	Marcellus	PA	Elevenmile Creek	39.8608	616.558	13.124	1071.19	0.279886	0.786827	0.126417	68.4004	0	0.0752619	176.17	0	0	0	0	2.58507	0.045871	0.293467	29.902
4865	120301040303	Barnett	TX	Elizabeth Creek-Denton Creek	91.7645	204.666	1.75579	961.506	0.252256	0.597643	1.75437	48.5212	17.1393	1.55834	381.454	2.00513	376.721	0.010897	0.021795	4.74094	4.6132	18.0389	16.6454
270	020501010302	Marcellus	NY	Elk Creek	85.5962	549.434	13.2271	1114.83	0.268416	0.949137	3.37402	63.1801	0	0	0	0	0	0.011683	0	1.76098	0.248851	7.94983	21.8812
451	020501040305	Marcellus	NY	Elk Creek	31.6061	491.821	10.0382	891.633	0.3	0.338417	0.281939	51.6518	0	0	0	0	0	0.031639	0	1.82189	0.154867	10.0985	34.7269
814	020502060502	Marcellus	PA	Elk Creek	87.0627	489.183	11.9898	1045.12	0.287408	0.794943	0.615076	78.8993	0	0.011486	948.781	0.0689159	452.288	0.034458	0	2.193	0.156953	3.72664	13.4852
1856	050100070601	Marcellus	PA	Elk Creek	58.7966	582.447	5.98641	1197.98	0.224778	0.837221	0.009185	73.1086	0	0.102047	295.723	0	0	0	0	2.86672	0.613254	5.65353	12.691
1760	050100050302	Marcellus	PA	Elk Creek-Clarion River	91.438	574.558	10.5065	1161.2	0.246728	0.829132	0.659391	84.0428	0	0.3609	34.5568	0	0	0	0	2.15815	1.17019	2.14056	7.64302
1130	041201010408	Marcellus	PA	Elk Creek-Frontal Lake Erie	51.438	230.29	3.43986	1074.28	0.055864	0.450925	2.07455	29.3481	0	0.272173	794.191	0	0	0	0.077764	4.55598	8.17476	20.7	18.022
3104	050701010506	Marcellus	WV	Elk Creek-Guyandotte River	114.174	455.069	35.4226	1180.59	0.239633	0.633283	0	92.6727	0	0.341583	411.397	0.525513	511.742	0.017517	0	1.74759	1.16701	0.107986	0.219914
94	020401010104	Marcellus	NY	Elk Creek-Headwaters West Brach Delaware River	70.9705	583.131	15.7932	1109.74	0.255766	0.460718	1.05503	69.6158	0	0	0	0	0	0.01409	0.042271	1.91449	0.224246	3.99949	21.9249
2347	050302010502	Marcellus	WV	Elk Fork	54.6291	306.886	16.3334	1171.67	0.29	0.945946	0	90.7429	0	0	0	0	0	0	0	2.53172	0.164965	0.59463	3.62214
2408	050302020602	Marcellus	WV	Elk Fork	69.1443	259.547	10.3036	1120.42	0.3	1.02523	0	81.0918	0	0.766513	292.553	0.0144625	543.658	0.014463	0	2.69795	0.204962	1.82483	10.7733
699	020502020201	Marcellus	PA	Elk Fork-Driftwood Branch Sinnemahoning Creek	115.637	562.345	20.5428	1174.5	0.260806	0.830976	0.804719	98.0147	0	0.233488	47.7744	0	0	0	0	1.0619	0.032414	0	0.656072
490	020501040903	Marcellus	PA	Elk Run	67.3116	503.986	11.5211	943.775	0.295414	0.857221	0.133711	45.772	0	0.0891377	249.458	0.772526	486.627	0.014856	0	2.59278	0.47513	13.073	35.9871
772	020502050206	Marcellus	PA	Elk Run	55.1194	587.286	19.1763	1060.33	0.27946	0.659028	0.026121	87.702	0	0.0907122	297.444	0.308422	438.616	0	0	1.84708	0.064633	0.239984	10.3357
1813	050100060705	Marcellus	PA	Elk Run	33.8794	464.264	10.7604	1117.44	0.277196	0.693041	0	74.7662	0	1.38728	418.24	0	0	0	0	4.67122	1.98597	3.26815	10.5564
2393	050302020204	Marcellus	OH	Elk Run-Middle Branch Shade River	45.5177	231.449	8.33986	1051.22	0.39	1.25957	0	63.5578	0	0.131817	165.467	0	0	0	0	2.44469	0.36814	5.43657	25.2012
2138	050301010405	Marcellus	OH	Elk Run-Middle Fork Little Beaver Creek	64.0077	342.48	7.50236	984.119	0.420622	0.669668	0.022502	58.6364	0	0	0	0.0312462	578.986	0	0	3.27244	0.718589	15.6668	14.7793
5781	140500010606	Hilliard	CO	Elkhead Reservoir-Elkhead Creek	136.329	2084.16	11.5041	531.463	0.334547	0.375741	0.411993	90.2317	0	0	0	0	0	0.007335	0	0.730906	0.235668	1.79917	6.79656
4225	101102050407	Bakken	ND	Elkhorn Creek	94.078	673.208	8.07239	340.452	0.202624	1.50541	0.436218	89.1778	0	0	0	0	0	0	0	0.116207	0.131621	8.77792	0.166451
474	020501040607	Marcellus	PA	Elkhorn Creek	28.696	494.089	9.80341	926.897	0.3	0.515111	0.147395	57.594	0	0.0696962	693.934	0	0	0.034848	0	2.93485	0.220341	17.0979	21.9337
2154	050301010702	Marcellus	OH	Elkhorn Creek	86.888	353.909	9.40007	1007.8	0.294084	0.898266	0	69.4706	0	0	0	0.333763	428.644	0.011509	0.023018	2.82039	0.245484	9.02067	16.3936
4627	101800070305	Mowry	WY	Elkhorn Creek	51.8039	1943.69	12.909	480.206	0.254706	0.884183	3.88083	86.9382	12.4323	0	0	0	0	0.038607	0.096518	0.217205	1.57669	0	0.528099
1684	050100030302	Marcellus	PA	Elkhorn Run-West Branch Tionesta Creek	84.6335	521.236	10.9186	1171.53	0.236532	0.670458	1.56081	96.4063	0	3.36746	68.1522	0	0	0.011816	0	1.23602	0.065122	0.260489	0.257299
2084	050200060702	Marcellus	PA	Elklick Creek	47.0825	735.42	9.19146	1124.34	0.268602	0.925209	0	56.0979	0	0	0	0	0	0	0	2.30387	0.313927	5.99568	30.9226
481	020501040803	Marcellus	PA	Elklick Run-Mill Creek	34.3023	569.822	12.4715	927.541	0.296936	0.69214	0.18363	47.8253	0	0	0	0	0	0.087458	0	3.23509	0.670435	10.6558	35.4197
1905	050200010102	Marcellus	WV	Elkwater Fork-Tygart Valley River	110.294	867.718	22.9606	1338.34	0.269273	0.876516	0.110155	94.52	2.04146	0	0	0	0	0.009067	0	1.33811	0.125104	0.879612	1.37327
1212	041201040406	Marcellus	NY	Ellicott Creek	54.9946	180.264	0.459343	988.937	0.242698	0.433453	5.15972	8.97755	0	0	0	0	0	0	0	9.36943	32.2773	1.95883	1.86882
5386	120902010101	Barnett	TX	Elliott Creek-Colorado River	143.042	400.631	3.60176	753.808	0.238481	0.339298	0	95.5049	6.28995	0	0	0	0	0.020973	0	0.994246	0.14748	0.473734	0.273671
435	020501030705	Marcellus	NY	Ellis Creek	43.7202	391.199	9.16236	977.827	0.294043	0.876289	0.072067	62.1793	0	0	0	0	0	0	0	2.32546	0.529815	1.3075	31.66
3902	100902030406	Mowry	WY	Ellison Draw-South Fork Powder River	125.125	1466.1	5.52873	295.895	0.258242	0.544414	0.33223	95.6299	6.16315	0	0	0	0	0.023976	0.023976	1.35546	0.694269	0	0.148137
3926	101000042007	Bakken	MT	Elm Coulee	46.4022	689.868	4.64922	406.347	0.348933	2.09617	0.143561	88.2086	0.428648	0	0	0	0	0	0	1.22325	0.139681	9.33729	0.205642
5174	120702010404	Barnett	TX	Elm Creek	83.5286	475.329	1.65657	773.377	0.250969	0.672642	0.073288	69.5163	61.2901	0.0838036	623.527	0	0	0	0	0.418555	0.137578	12.8255	12.2629
1663	050100020404	Marcellus	NY	Elm Creek	48.5491	498.545	6.44039	1149.11	0.29117	0.630423	0.888139	49.9768	0	0	0	0	0	0.041195	0	2.13862	0.493705	19.3295	24.7548
5293	120901060209	Barnett	TX	Elm Creek-Colorado River	156.354	438.024	2.14637	686.058	0.255201	0.367799	0	80.3044	30.5706	0	0	0	0	0	0	0.791552	0.162173	11.4152	1.42574
5340	120901070402	Barnett	TX	Elm Creek-Pecan Bayou	100.88	457.619	2.50666	762.474	0.240505	0.721364	0.406762	77.1714	13.7474	0	0	0	0	0.029738	0.009913	0.90811	0.438098	7.58129	5.6795
3237	111101040406	Fayetteville	AR	Elmo Creek-Lee Creek	51.3182	317.24	12.3778	1280.13	0.289034	3.00394	1.14015	83.2696	0	0	0	0	0	0.019486	0	1.35048	0.22582	0.066655	12.5118
1146	041201020105	Marcellus	NY	Elton Creek	63.637	506.201	5.52732	1126.52	0.311149	0.833407	2.74019	54.1463	0	0	0	0	0	0.015714	0.031428	2.50472	0.776515	22.5776	15.5942
1451	041402011007	Marcellus	NY	Enfield Creek	79.2421	407.485	7.162	1004.15	0.297549	1.09655	3.76099	53.0819	0	0	0	0	0	0.01262	0.037859	2.49636	0.358009	12.0892	26.9083
4467	101302010705	Bakken	ND	Engbrecht Cemetery	100.332	594.742	3.85659	426.126	0.262573	0.622371	3.38542	60.6532	0	0	0	0	0	0.049835	0	1.01709	0.631416	18.6979	12.9873
4577	101302030503	Bakken	ND	Engleter	60.4911	647.312	2.27455	455.547	0.222747	0.827251	1.33911	34.546	0	0	0	0	0	0.016531	0	0.736729	0.455147	52.0645	5.87272
2289	050301060403	Marcellus	PA,WV	Enlow Fork	83.1718	377.694	15.2271	1046.96	0.324667	0.928467	0	73.4678	0	0.0120233	578.698	0.252489	493.762	0.120233	0	3.10242	0.513396	1.76917	14.7745
3980	101101010402	Bakken	ND	Epping Dam	89.9975	688.98	2.39874	437.53	0.292431	0.198426	0.810121	31.5697	0	0	0	0	0	0.011111	0	1.87412	0.545432	60.3791	0.783117
4827	120301020705	Barnett	TX	Estelle Creek-Bear Creek	68.6137	155.851	1.5141	948.662	0.305813	1.26102	2.7338	26.0288	13.5908	0	0	0	0	0.014574	0.043723	11.2583	29.7227	0	3.49333
1086	041100030503	Marcellus	OH	Euclid Creek	60.3056	284.756	2.17765	1085.72	0.286243	1.03369	0.132822	7.01121	0	0.215569	238.543	0.0331644	416.489	0.033164	0.016582	7.71997	26.2535	0	0
3604	090100080607	Bakken	ND	Evanger Church-Souris River	90.2927	538.651	1.93369	323.98	0.378374	1.14416	4.43804	32.059	0	0.0886007	2235.17	0.0110751	2255.83	0	0	0.185157	0.343293	57.5022	0.549149
2613	050400011901	Marcellus	OH	Evans Creek	62.7859	301.904	9.49735	999.917	0.362785	0.937734	0	46.2232	0	0.175199	382.357	0	0	0	0.015927	2.63573	0.512484	20.4005	27.6574
3059	050600011201	Marcellus	OH	Eversole Run	35.3644	291.501	1.16158	964.42	0.381101	0.796372	0.012722	15.4848	0	0	0	0	0	0	0	3.38304	2.4034	50.0496	16.6934
4137	101101013404	Bakken	ND	Expansion Bay	48.4816	616.27	2.7914	444.456	0.327847	1.66371	2.81604	31.5779	0	0	0	0	0	0	0	3.95609	0.141489	54.0449	3.19844
337	020501020101	Marcellus	NY	Fabius Brook-West Branch Tioughnioga Creek	99.1587	438.545	8.6278	1067.75	0.297709	0.653631	10.3087	42.8457	0	0	0	0	0	0.010085	0	1.93646	0.321713	23.8512	19.1461
345	020501020203	Marcellus	NY	Factory Creek	41.8248	462.87	10.0598	1102.39	0.286158	0.819175	1.91062	47.6106	0	0	0	0	0	0	0	1.6146	0.708307	20.1777	24.7714
113	020401010403	Marcellus	NY,PA	Factory Creek-Delaware River	57.412	409.884	15.2642	1126.85	0.277974	0.659879	0.327663	91.0151	0	0	0	0	0	0.052254	0	1.6095	0.128964	0.130125	2.87058
2508	050302040803	Marcellus	OH	Factory Creek-Margaret Creek	69.7499	239.551	6.84288	1009.57	0.33732	1.1	0.014194	70.3349	0	0	0	0	0	0.028674	0	3.32334	0.976502	1.01684	20.4594
3656	090202020103	Bakken	ND	Fairview Cemetery	83.2356	561.626	1.98001	341.992	0.336714	0.505033	5.36742	30.9135	2.32907	0	0	0	0	0	0	0.087447	0.264435	49.9254	5.40201
4394	101301010607	Bakken	ND	Fairview Church-Painted Woods Creek	144.555	573.404	2.06332	457.617	0.305917	0.753321	3.45789	40.1512	0	0	0	0	0	0.013836	0	0.510381	0.280479	44.957	7.37589
3665	090202020601	Bakken	ND	Fairview School Number 1-Sheyenne River	81.9413	523.364	1.68045	355.368	0.350701	0.679097	11.0767	32.4198	7.53865	0	0	0	0	0	0	2.36239	0.244307	36.1333	14.3685
1507	041402020106	Marcellus	NY	Fall Brook-East Branch Fish Creek	48.442	354.047	4.47875	1296.8	0.270859	1.02363	8.28953	81.0491	0	0	0	0	0	0.020643	0	0.984868	0.019447	3.58848	5.87492
5064	120602011301	Barnett	TX	Fall Creek	133.228	277.736	3.18372	897.755	0.296376	0.756072	3.04993	87.6814	10.0148	0.0375296	97.2279	2.67211	718.979	0.03753	0	1.94878	0.435867	0.843714	1.45303
5248	120702030302	Barnett	TX	Fall Creek-Lampasas River	104.27	332.642	3.9817	799.921	0.244043	0.666904	0.342625	93.6532	7.18547	0	0	0	0	0	0	0.579446	0.105886	2.5822	0.721498
2081	050200060602	Marcellus	PA	Fall Creek-Laurel Hill Creek	112.155	666.436	11.8395	1240.14	0.251737	0.91079	0.004012	81.9939	0	0.0356649	593.267	0	0	0.026749	0	3.28544	0.37927	2.58962	8.95733
5130	120602040206	Barnett	TX	Fall Creek-North Bosque River	141.993	329.9	3.24158	870.095	0.247093	0.391548	1.84696	94.0123	29.0712	0	0	0	0	0.007043	0	0.673117	0.232087	0.34987	0.658541
2056	050200050807	Marcellus	PA	Fallen Timber Run-Monongahela River	117.048	302.951	11.2797	953.694	0.297041	0.768818	0.004613	48.9405	0	0.230674	367.584	0.0683478	336.928	0.034174	0	5.15624	12.7875	2.31351	7.83088
2980	050500070905	Marcellus	WV	Falling Rock Creek	64.7686	335.301	20.2259	1174.66	0.235567	0.794176	0	94.9469	0	0.0617583	398.979	0	0	0	0.01544	2.74457	0.071732	0.112538	0.641881
987	020802010502	Marcellus	VA	Falling Spring Creek-Jackson River	83.6915	665.975	18.1057	1065.8	0.243144	1.03958	0.027959	78.7683	0	0	0	0	0	0.011949	0.023897	2.67782	0.503113	1.19149	13.5387
5464	140401020404	Hilliard	WY	Falls Creek	108.092	2808.58	16.3782	702.463	0.240131	0.506749	1.70252	90.1612	26.7587	0	0	0	0	0	0	0.154765	0.015027	0	2.30694
2438	050302030303	Marcellus	WV	Falls Run-Little Kanawha River	85.3805	378.602	19.5447	1227.11	0.266466	0.957731	0	90.101	0	0.0117123	286.229	0	0	0	0	3.24792	0.258734	0.532375	3.81518
3268	111102010704	Fayetteville	AR	Fane Creek	42.4232	436.947	21.3513	1439.37	0.274351	1.11349	0.059413	95.7414	0	0	0	0	0	0	0.023572	2.02015	0.24094	0	1.75055
2882	050500040208	Marcellus	WV	Farleys Creek-New River	129.504	668.005	25.85	1078.49	0.265478	0.762244	0.0271	84.3131	0	0	0	0	0	0	0	2.25822	1.08647	0.102147	6.28101
4849	120301031005	Barnett	TX	Farmers Branch-Elm Fork Trinity River	64.0368	150.965	1.22089	980.322	0.304929	0.422363	1.85669	10.3924	31.2444	0	0	0	0	0	0.015616	13.1588	45.2339	0.161635	1.324
4789	120301020105	Barnett	TX	Farmers Branch-West Fork Trinity River	70.0469	200.037	2.99405	901.486	0.25097	0.507227	0.210713	13.7593	14.1417	0	0	0	0	0.014276	0	13.3558	31.1253	0	1.35679
1683	050100030301	Marcellus	PA	Farnsworth Branch	44.278	535.261	9.90685	1167.83	0.23477	0.633204	0.685071	97.4732	0	0.880799	44.2161	0	0	0	0	1.55132	0.032302	0.337453	0.609855
853	020503010301	Marcellus	PA	Faylor Lake Dam-South Branch Middle Creek	86.5211	282.953	11.9713	1140.04	0.248095	0.791109	0.11442	61.8295	0	0	0	0	0	0.011558	0.023116	3.16868	0.828599	11.9891	18.9084
1731	050100040502	Marcellus	PA	Federal Run-Muddy Creek	110.21	421.69	4.23469	1187.26	0.455595	1.03571	9.75399	53.5661	0	0.517196	47.7396	0	0	0	0	2.59397	0.338768	14.2912	18.2019
1046	041100020202	Marcellus	OH	Feeder Canal-Breakneck Creek	116.57	336.691	2.00739	1002.65	0.441843	0.610417	5.81688	32.5362	0	0.0857856	781.769	0.0257357	469.475	0.017157	0.017157	5.51715	9.64606	10.9267	16.8895
747	020502030408	Marcellus	PA	Ferney Run-West Branch Susquehanna River	66.9908	372.534	19.8501	1054.41	0.216736	0.675036	1.06403	88.6517	0	0	0	0	0	0	0.029855	1.49993	0.188059	0.135691	0.378859
5427	140401010801	Hilliard	WY	Ferry Island-Green River	62.3985	2110.65	4.34413	196.835	0.277954	2.11578	6.26794	87.1887	41.066	0.032052	272.416	0	0	0	0	0.314133	0.325007	0	5.16319
4648	101800070910	Mowry	WY	Fetterman Creek-North Platte River	81.4269	1550.23	3.42562	321.047	0.290036	1.26111	1.57404	95.8118	7.28828	0	0	0	0	0	0.012281	1.93708	0.11383	0.239864	1.15511
4337	101201070105	Mowry	WY	Fiddler Creek	106.975	1291.95	3.63653	341.45	0.320787	0.529346	0.213699	99.5457	2.29089	0	0	0	0	0	0	0.612861	0.120328	0	0
875	020503011002	Marcellus	PA	Fidlers Run-Susquehanna River	110.401	189.363	8.99072	1097.32	0.272188	0.792963	0.219295	35.8184	0	0	0	0	0	0	0.027174	4.93917	1.42052	17.3487	23.6634
2938	050500060403	Marcellus	WV	Fields Creek-Kanawha River	87.6355	352.923	26.7524	1146.56	0.191055	0.701948	0.049294	85.7592	8.75512	0.216807	625.531	0.0228218	13.5768	0.011411	0	3.53167	3.40995	0.184852	0.193068
3195	110100130402	Fayetteville	AR	Fife Slough-Departee Creek	115.012	115.735	3.93504	1253.19	0.240475	0.398847	3.12749	48.0884	45.0664	0	0	0.00869476	189.485	0	0	1.23669	0.383413	27.365	18.1085
2363	050302010704	Marcellus	OH	Fifteen Mile Creek	53.161	285.322	14.0493	1103.47	0.326933	0.867711	0	88.4318	0	0.150486	342.624	0	0	0	0	3.44742	0.319013	0.258988	4.01517
3873	100902020102	Mowry	WY	Fifteenmile Draw-Powder River	113.571	1412.28	4.10774	305.704	0.321955	0.582726	5.50616	87.8307	6.77113	0	0	0	0	0	0.03522	1.65106	0.264514	2.76338	1.80923
5570	140401050803	Hilliard	WY	Fifteenmile Knoll Reservoir-Killpecker Creek	107.003	2087.16	5.65599	215.333	0.237737	0.591349	0.005046	97.7108	8.08807	0.00934553	32.6117	0	0	0.009346	0.009346	0.593627	0.240059	0	0
5445	140401011008	Hilliard	WY	Figure Four Canyon	64.0739	2171.57	7.8091	244.806	0.219121	1.60922	0	96.7153	0.003801	0.015607	63.4212	0	0	0	0	0.137572	0.268267	0	0
2001	050200040601	Marcellus	MD,PA,WV	Fike Run-Little Sandy Creek	72.6967	638.48	7.47886	1256.56	0.255971	0.877086	0.232725	77.1323	0	0.247604	467.86	0.0275115	918.254	0.041267	0	2.65932	0.353346	4.95779	10.6224
1919	050200010401	Marcellus	WV	Files Creek	53.7752	842.044	22.1902	1321.5	0.272944	0.715758	0.070308	92.1489	1.64523	0	0	0	0	0	0	2.47654	0.283744	0.994359	3.37814
1720	050100040102	Marcellus	NY,PA	Findley Lake-West Branch French Creek	72.8667	450.417	3.79506	1236.05	0.283881	0.373446	9.49211	51.6242	0	0	0	0	0	0.027447	0	2.81002	0.891554	18.0159	10.852
2431	050302030201	Marcellus	WV	Fink Creek	110.131	327.657	18.7813	1189.55	0.29	0.919869	0	88.125	0	0.345044	297.874	0	0	0	0	3.10404	0.144438	3.51248	2.3915
1917	050200010306	Marcellus	WV	Fink Run-Buckhannon River	101.123	467.622	11.3894	1234.69	0.30784	0.972441	0.034716	60.0668	7.95267	0.603224	255.416	0.0593335	167.297	0.019778	0	4.2431	3.04801	5.17892	20.1015
5581	140401060103	Hilliard	WY	Firehole Canyon	106.271	2125.66	12.3851	249.769	0.207967	0.874563	0.262518	98.5595	0	0	0	0	0	0	0.00941	0.242784	0.224233	0	0
251	020401060804	Marcellus	PA	Fireline Creek-Lehigh River	102.207	189.562	10.919	1182.26	0.26599	0.56843	1.29356	38.4588	0	0	0	0	0	0.019568	0.058704	5.67031	6.43706	18.5853	14.4748
797	020502060102	Marcellus	PA	First Fork Larrys Creek	45.5658	450.034	14.7196	1074.19	0.222105	0.572987	0	89.0146	0	0.0658388	243.162	1.38262	656.338	0	0	1.71429	0.105173	0.711027	8.49085
1984	050200040301	Marcellus	WV	First Fork-Shavers Fork	145.484	1275.36	17.6163	1499.57	0.254063	0.438492	0	97.1484	0	0	0	0	0	0.020621	0	1.01113	0.201972	0	0
3955	101000042503	Bakken	MT	First Hay Creek	114.922	677.487	3.62799	439.314	0.27706	0.482724	4.3482	65.2457	0.000327	0.278449	591.145	0.45248	71.35	0.008702	0	1.10488	0.377115	26.7408	0.940596
3626	090100080909	Bakken	ND	First Larson Coulee	92.9348	566.615	1.65389	357.71	0.342678	0.51939	1.23367	14.9483	0	0	0	0	0	0	0	0.708329	4.32943	67.8771	1.72753
4932	120601020905	Barnett	TX	Fish Creek	74.0271	521.182	3.56729	690.222	0.276333	0.677814	0	99.9988	0.002307	0.0135086	717.946	0	0	0	0	1.39942	0.067578	0	0
1241	041300010404	Marcellus	NY	Fish Creek	49.438	184.53	1.29226	913.107	0.31327	0.827375	9.26752	11.9749	0	0	0	0	0	0	0	1.66157	0.944195	54.5473	19.145
1518	041402020304	Marcellus	NY	Fish Creek	69.1725	150.86	2.51968	1119.24	0.239165	0.730377	5.32752	61.0447	0	0	0	0	0	0	0	2.28607	0.35656	14.0779	14.1846
1549	041402020904	Marcellus	NY	Fish Creek	49.155	131.398	2.10961	1122.79	0.268444	0.634693	30.8892	32.0185	0	0	0	0	0	0	0.061031	1.84162	0.538529	11.4709	19.9363
4585	101302030604	Bakken	ND	Fish Creek Lake-Heart River	124.067	604.674	6.10846	436.932	0.209393	0.372777	3.30838	75.9165	36.8772	0	0	0	0	0.00806	0	1.25286	0.109718	15.1151	2.18624
1052	041100020305	Marcellus	OH	Fish Creek-Cuyahoga River	91.6276	324.624	2.833	969.937	0.402289	0.635923	1.66213	17.475	0	0.0763962	615.334	0.0109137	1918.27	0.054569	0.054569	7.89769	22.5942	1.50594	3.66809
152	020401020505	Marcellus	NY	Fish Creek-East Branch Delaware River	50.0695	498.405	22.1188	1186.82	0.251585	0.455835	1.29767	90.3142	0	0	0	0	0	0	0	1.89162	0.676624	0.287573	2.04177
2208	050301030103	Marcellus	OH	Fish Creek-Mahoning River	146.777	344.07	1.84777	988.327	0.423683	0.908494	3.04805	25.5537	0	0.44966	358.884	0.0613173	613.517	0.020439	0.061317	6.84184	7.85834	25.2581	14.1887
4821	120301020606	Barnett	TX	Fish Creek-Mountain Creek Lake	111.44	173.478	2.12169	959.914	0.324942	0.614069	3.11152	28.3784	7.00224	0	0	0	0	0.017947	0	12.2966	25.9865	2.01082	1.32924
1376	041401020304	Marcellus	NY	Fish Creek-Sandy Creek	62.665	274.604	3.36053	1225.7	0.270737	0.983536	10.2693	52.1566	0	0	0	0	0	0	0	1.42752	0.478894	17.409	16.9953
734	020502030202	Marcellus	PA	Fish Dam Run-West Branch Susquehanna River	51.4778	466.484	26.0111	1061.03	0.211242	0.634529	0.561258	91.6895	0	0	0	0	0	0	0	1.3281	0.136485	0.139877	0.573497
5912	170401030303	Hilliard	WY	Fisherman Creek	129.513	2324.93	15.2545	521.183	0	0	3.42815	96.0048	17.3536	0	0	0	0	0	0.015442	0.698619	0.061183	0	0.020153
1582	050100010304	Marcellus	PA	Fishing Creek	62.2967	629.603	16.6312	1070.59	0.242811	0.818122	0.010111	81.4161	0	0.337096	34.1763	0.304992	434.354	0	0	2.93968	0.107783	0.470881	17.1005
929	020503051004	Marcellus	PA	Fishing Creek-Dauphin County	46.6356	219.149	12.494	1152.77	0.248687	0.382224	0.050177	81.9982	0	0	0	0	0	0.042886	0	2.22335	1.35558	0.214215	7.18297
930	020503051005	Marcellus	PA	Fishing Creek-Perry County	49.3745	224.037	13.1185	1105.81	0.233862	0.534553	0.388247	81.4845	0	0	0	0	0	0	0.020253	2.46344	1.58186	0.854872	7.94904
637	020501070707	Marcellus	PA	Fishing Creek-Susquehanna River	91.2158	234.936	10.1418	1079.44	0.274389	0.691087	0.576186	32.005	0	0	0	0	0	0.010963	0.065778	5.0405	3.45341	17.4385	34.2821
2043	050200050507	Marcellus	PA	Fishpot Run-Monongahela River	110.425	312.169	10.1289	1028.85	0.319537	0.857199	0	59.985	0	2.29115	373.523	0.0905594	421.437	0.036224	0.027168	4.38737	3.32735	3.18623	13.5853
3003	050500080307	Marcellus	WV	Five and Twentymile Creek	47.7632	233.033	11.2178	1047.37	0.291978	1.04789	0	89.9589	5.98507	0.12562	53.9395	0	0	0	0	3.15327	0.851164	1.71654	2.09338
1599	050100010503	Marcellus	NY,PA	Fivemile Creek	97.9035	555.333	13.9011	1101.98	0.28868	0.656254	0.137875	80.1423	0	0	0	0	0	0.010214	0.020428	2.41561	0.590492	8.88284	6.54724
3012	050500080604	Marcellus	WV	Fivemile Creek-Kanawha River	103.312	210.973	8.04263	1047.59	0.29671	0.841034	0.116735	65.1416	29.5565	0	0	0.00967941	288.748	0	0	2.71919	1.3017	7.90226	15.6242
4658	101800080101	Mowry	WY	Fivemile Creek-North Platte River	156.638	1530.7	3.70247	318.892	0.268132	0.703741	3.98106	77.3254	21.1154	0.0191525	998.618	0.0255366	1178.95	0.031921	0.025537	0.617842	0.374912	6.73431	7.40366
1799	050100060305	Marcellus	PA	Fivemile Run	45.7246	474.538	9.56948	1151.17	0.277174	0.76071	0	72.2221	0	3.30238	364.898	0	0	0	0	3.31654	1.09986	1.78273	18.4117
2073	050200060402	Marcellus	MD,PA	Flag Run-Casselman River	73.1018	742.349	9.06555	1158.42	0.239167	0.709537	0.027084	57.4235	0	0	0	0	0	0	0.041039	3.19767	0.904208	4.251	29.0023
4748	120301010208	Barnett	TX	Flag Springs Creek-West Fork Trinity River	57.8471	306.645	3.72941	836.553	0.351056	0.445617	0	94.889	14.6121	0.017287	1334.76	0	0	0.017287	0	0.79738	0.107555	0.374846	0
5642	140401070809	Hilliard	WY	Flaming Gorge Reservoir-Blacks Fork	87.7319	1907.42	3.94459	222.003	0.269265	0.468157	0.071807	93.6297	0	0	0	0	0	0	0	0.223823	0.305038	0	0.043084
5608	140401060404	Hilliard	UT,WY	Flaming Gorge Reservoir-Henrys Fork	133.431	2055.58	10.3886	270.434	0.229838	0.736645	1.42418	70.5005	22.0264	0	0	0	0	0	0.089934	3.14023	0.41407	0	18.2795
222	020401041003	Marcellus	NJ	Flat Brook	43.7034	234.822	13.7785	1203.55	0.232857	0.902177	6.75987	84.5139	0	0	0	0	0	0.045763	0	1.59118	0.096817	3.39332	2.04052
5158	120702010204	Barnett	TX	Flat Creek-Leon River	137.485	410.485	2.10041	813.614	0.267171	0.503612	1.7013	58.1818	3.29775	0.181838	429.44	0.00727352	595.217	0.072735	0	1.16673	0.174424	18.6573	14.7834
4740	120301010107	Barnett	TX	Flat Creek-West Fork Trinity River	145.323	321.398	2.40339	804.372	0.288491	0.490432	0	89.8668	1.17367	0	0	0	0	0.006881	0	1.37482	0.318403	3.2163	0.305341
2987	050500080103	Marcellus	WV	Flat Fork	78.3857	281.774	12.423	1137.45	0.295632	0.925923	0	79.1741	0	0.089302	29.6873	0	0	0	0	3.02805	0.159916	1.50732	13.9092
4895	120601010701	Barnett	TX	Flat Rock Creek	48.3919	450.722	2.45393	684.178	0.290535	1.42084	0.022325	96.8243	5.92171	0	0	0	0	0.020665	0	0.829624	0.07382	1.91249	0
3045	050600010803	Marcellus	OH	Flat Run	109.174	330.123	1.20361	1007.92	0.386358	0.987107	1.06605	15.9487	0	0	0	0	0	0.00916	0.027479	3.6606	0.969577	71.5893	5.46711
2638	050400020806	Marcellus	OH	Flat Run-Mohican River	70.9795	318.187	10.7715	1028.73	0.444564	0.798436	0.098904	63.0047	0	0.169063	361.583	0	0	0	0.070443	3.31686	0.274498	16.2951	11.1103
2720	050400040802	Marcellus	OH	Flat Run-Muskingum River	50.0225	246.252	7.21079	1004.01	0.427063	1.0602	0.025195	49.4772	0	0.179919	16.7837	0	0	0.019991	0.059973	4.87506	6.80658	2.87761	17.4816
3162	050901010304	Marcellus	OH	Flat Run-Raccoon Creek	141.293	247.799	8.68591	1035.5	0.351867	1.15623	0	71.088	0	0.11324	223.891	0	0	0.007077	0.014155	2.7739	0.553835	2.18181	18.9699
2286	050301060304	Marcellus	OH	Flat Run-Wheeling Creek	60.3104	315.529	14.1269	1028.65	0.329099	1.00941	0.034326	62.9535	0	0	0	0	0	0	0	5.04251	3.21924	5.08469	16.3988
4962	120601050107	Barnett	TX	Flat Top-Deep Creek	65.9249	404.572	1.70788	703.505	0.286771	1.2076	0	86.2477	13.0084	0.12135	455.89	0	0	0.015169	0	0.791533	0.156705	8.95476	0
3412	090100020504	Bakken	ND	Flaten Coulee-Des Lacs River	80.6471	611.987	2.28881	484.498	0.341474	0.891504	1.06693	21.266	0	0.0123997	282.973	0	0	0	0.0124	1.49299	0.488064	71.3235	0.131692
2083	050200060701	Marcellus	MD,PA	Flaugherty Creek	68.25	752.457	10.6536	1100.48	0.255633	0.778877	0	66.9273	0	0.014652	845.676	0	0	0.014652	0	2.54952	0.705813	2.65441	23.5218
2129	050301010306	Marcellus	PA	Flaugherty Run	22.8754	321.373	11.6939	968.614	0.283669	0.895795	0	63.0941	0	0	0	0	0	0	0	4.46698	8.34636	0.779037	1.38495
3359	111102040106	Fayetteville	AR	Fletcher Creek-Petit Jean River	108.306	183.677	5.08364	1255.65	0.281925	0.306522	0.239306	59.0978	0	0.0276993	316.949	0	0	0.027699	0	0.958461	0.972314	0.01828	35.1763
4992	120602010105	Barnett	TX	Flint Creek	99.075	368.305	2.11464	802.511	0.29	0.935961	0.111733	79.8681	0	0.0201867	91.8454	0	0	0.010093	0.010093	0.790999	0.214236	9.37466	0.108099
2338	050302010302	Marcellus	WV	Flint Run	66.2265	326.483	19.6604	1194.51	0.29	0.795072	0	92.4807	0	0.905982	415.517	0	0	0	0	2.41668	0.127876	1.27224	2.11089
1506	041402020105	Marcellus	NY	Florence Creek	47.3834	339.733	4.69456	1289.91	0.275534	1.13456	10.8509	77.9658	0	0	0	0	0	0.021104	0	1.40271	0.028756	4.42545	5.08452
4873	120301050104	Barnett	TX	Floyd Branch-White Rock Creek	85.447	189.575	1.89385	1011.74	0.317676	0.617664	0.022115	2.05771	0.040048	0	0	0	0	0	0	13.4342	45.9351	0.904591	0.273799
50	020200050701	Marcellus	NY	Fly Creek	56.3673	327.34	4.73873	1006.46	0.318966	1.15596	17.5899	39.87	0	0	0	0	0	0	0	1.84055	0.77589	4.68852	31.5853
376	020501020605	Marcellus	NY	Fly Creek-Chenango River	60.1192	406.395	10.8937	1052.39	0.27941	0.721674	4.47848	50.822	0	0	0	0	0	0	0.033267	1.70911	1.15764	17.4992	18.5263
3682	100600010805	Bakken	MT	Flynn Creek	101.769	736.438	2.33153	403.854	0.353218	0.534164	0.852585	59.4952	6.35081	0	0	0	0	0	0.009826	0.867101	0.1597	36.3648	0.506775
5450	140401011204	Hilliard	WY	Fontenelle Reservoir-Green River	139.609	2037.95	4.51316	199.376	0.270392	1.08967	0.452503	76.221	15.1084	0.0143258	139.826	0	0	0	0	1.12902	0.591548	0.090243	1.66176
1271	041300020305	Marcellus	NY	Ford Brook-Genesee River	59.4282	587.614	11.6617	1025.77	0.269087	0.463018	0.160535	60.4144	0	0	0	0	0	0	0	2.29106	0.57084	5.54453	30.1292
3821	100600060703	Bakken	MT	Ford Creek	75.4539	714.676	4.51175	416.028	0.338697	0.752077	0.050089	72.6667	9.40615	0	0	0	0	0	0	1.16841	0.264401	23.8748	0
3034	050500090606	Marcellus	WV	Fork Creek-Big Coal River	89.008	307.909	24.2189	1177.05	0.211012	0.783266	0.080889	94.0142	0	0.190994	276.398	0	0	0	0	1.55799	0.459106	0.266934	0.840234
2402	050302020404	Marcellus	OH,WV	Forked Run-Ohio River	92.8531	221.225	8.52276	1073.61	0.361046	0.987176	0.245252	68.756	10.1965	0.150776	353.672	0	0	0.021539	0.021539	2.92169	0.803207	7.03283	8.12435
1609	050100010703	Marcellus	NY,PA	Forks Creek	67.5292	574.372	12.987	1128.85	0.294143	0.712875	0.059983	87.7661	0	0	0	0	0	0	0	1.63135	0.14192	3.93623	5.91968
16	020200040903	Marcellus	NY	Fort Plain-Otsquago Creek	91.2204	227.222	4.78726	1067.79	0.3187	1.02942	3.12118	22.61	0	0	0	0	0	0	0.010962	2.29791	0.922193	30.5062	37.6574
5410	140401010402	Hilliard	WY	Forty Rod Creek	107.464	2286.49	3.56624	334.334	0.262299	0.399009	9.19537	64.0502	96.1042	0	0	0	0	0	0.046527	1.58422	0.12512	0	24.2887
4063	101101011901	Bakken	ND	Four Bears Bay	70.3945	600.338	3.84275	459.334	0.22324	0.542034	4.2242	47.714	11.8856	0	0	0	0	0.014206	0.014206	0.645631	1.40947	28.7703	1.14555
3798	100600050802	Bakken	MT,ND	Fourmile Creek	164.875	638.225	2.88542	449.899	0.345426	0.156406	4.94446	43.2534	0	0	0	0	0	0.060652	0	1.72827	0.341587	45.4652	2.78283
1363	041401010604	Marcellus	NY	Fourmile Creek	63.5037	134.461	1.21567	866.641	0.284603	1.11013	6.51083	30.1826	0	0	0	0	0	0	0	3.47387	3.16619	10.4006	38.5674
2517	050302041003	Marcellus	OH	Fourmile Creek	41.9345	232.641	7.8298	1070.08	0.373915	0.871283	0.120164	62.8264	0	0.190774	246.112	0	0	0	0	3.33744	1.4107	5.27434	21.9535
3112	050701020106	Marcellus	WV	Fourmile Creek	59.7936	275.667	16.9625	1140.35	0.319742	0.717687	0	91.1207	0	0.133794	447.769	0.0334484	841.285	0	0	2.89015	0.822821	0.254338	1.57118
3875	100902020104	Mowry	WY	Fourmile Creek	126.153	1436.6	3.3663	312.848	0.302269	0.455479	1.13722	96.9715	0.080801	0	0	0	0	0.015854	0.007927	0.895826	0.215172	1.48038	0.057075
4342	101202010102	Mowry	WY	Fourmile Creek	97.9542	1579.05	3.5777	329.651	0.305951	1.30615	0.02205	99.2981	0.125296	2.18469	378.953	0	0	0	0.09188	1.50446	0.099876	0	0
1260	041300010902	Marcellus	NY	Fourmile Creek-Frontal Lake Ontario	97.2972	99.2377	1.16693	861.074	0.385533	0.653088	5.56609	36.6494	0	0	0	0	0	0	0	2.71387	2.45893	27.3301	14.8892
1600	050100010504	Marcellus	NY,PA	Fourmile Creek-Upper Allegheny River	114.983	530.877	14.8939	1070.49	0.277914	0.593869	0.37808	79.651	0	0	0	0	0	0	0.043485	3.3918	2.77241	4.76004	4.70681
2927	050500060104	Marcellus	WV	Fourmile Fork-Paint Creek	49.4224	406.381	32.9861	1153.56	0.220772	0.726143	0	93.183	0.513985	0.101169	348.883	0	0	0	0	2.95594	1.37587	0.229358	0.271225
1685	050100030303	Marcellus	PA	Fourmile Run	42.5837	549.66	12.5387	1167.38	0.236661	0.594099	0.663609	98.7129	0	0.681012	695.739	0	0	0	0	1.00033	0.029355	0	0.169072
1878	050100080103	Marcellus	PA	Fourmile Run	103.067	495.982	12.0719	1157.79	0.276662	0.819606	0	76.6342	0	0.00970247	245.486	0.106727	349.378	0.029107	0	3.1047	0.594527	2.00493	14.0703
2718	050400040704	Marcellus	OH	Fourmile Run-Meigs Creek	86.2823	261.891	8.39833	1048.94	0.315519	1.1007	0.009388	66.0645	0	0.092719	217.857	0	0	0.01159	0	3.00404	0.546125	2.21863	22.8372
3224	110100140705	Fayetteville	AR	Fourteen Mile Creek	93.871	173.606	5.08207	1262.59	0.376943	0.968707	0.160118	60.981	0	0	0	0.862887	343.631	0.010653	0.021306	1.04301	0.591728	0	34.9441
3111	050701020105	Marcellus	WV	Fourteenmile Creek-Guyandotte River	137.981	286.851	22.1096	1153.1	0.297068	0.702246	0.020872	90.962	0	0.166689	529.36	0	0	0	0	2.87609	1.30602	0.502221	0.634625
5573	140401050807	Hilliard	WY	Fourteenmile Creek-Killpecker Creek	114.886	2036.7	6.13171	231.956	0.237502	0.632076	0.097925	93.8174	7.67055	0.0174085	255.492	0	0	0	0.052226	0.775458	0.470775	0	0
5726	140402000803	Hilliard	WY	Fourth of July Wash	88.1244	2115.3	3.48435	251.451	0.2319	0.893216	0	98.7335	29.141	0	0	0	0	0	0	0.085453	0.031847	0	0
2534	050400010304	Marcellus	OH	Fox Run	36.7421	320.682	3.09395	979.94	0.426417	0.803579	1.33506	19.8324	0	0.136084	324.642	0	0	0.054433	0.027217	4.14731	1.68708	44.8778	22.8406
942	020700010301	Marcellus	VA,WV	Frank Run-South Branch Potomac River	78.7187	925.955	17.2687	1109.23	0.223246	0.417975	0.012573	41.6473	0	0	0	0	0	0	0.025407	1.78111	0.105307	0.153166	54.0172
4184	101102031305	Bakken	ND	Franks Creek	123.358	773.186	6.23251	335.946	0.202517	0.629403	0.60404	95.4055	0	0.032426	338.999	0.113491	38.7269	0	0.016213	0.24387	0.27513	1.24091	1.35909
5097	120602020407	Barnett	TX	Frazier Creek-Lake Whitney	83.4334	184.959	2.04787	901.773	0.282745	0.850568	0.964287	53.4554	0	0	0	0	0	0	0	2.47865	0.765648	0.582455	5.27769
1123	041201010401	Marcellus	NY,PA	Freelings Creek-Frontal Lake Erie	86.4964	264.105	5.47019	1108.49	0.325114	0.381331	1.22553	40.6619	0	0	0	0	0	0.011561	0	3.27166	1.79454	39.5664	7.4884
721	020502020404	Marcellus	PA	Freeman Run	84.2025	579.854	20.6466	1091.8	0.254129	0.912908	0.351609	90.9362	0	0.0237523	57.5386	0	0	0	0	2.02908	0.216437	0.229775	6.112
1949	050200020301	Marcellus	WV	Freemans Creek	79.8164	377.802	16.1309	1213.27	0.29481	0.812576	0	75.64	2.62387	1.07747	36.4996	0	0	0	0	3.19552	0.49912	2.73474	15.0597
5468	140401030101	Hilliard	WY	Freezeout Island-Green River	185.941	1949.07	2.00853	188.829	0.27	0.173682	7.67846	87.8347	27.8712	0.0161341	35.6775	0.00537805	538.175	0.005378	0.010756	3.87193	0.676071	0	0.247333
4202	101102050106	Bakken	ND	French Creek	119.697	688.768	9.34406	411.844	0.217388	0.699679	4.87079	80.4808	4.25205	0	0	0	0	0	0	1.2451	0.107574	3.28654	0.464672
1033	041100010601	Marcellus	OH	French Creek	99.4535	214.024	0.649289	983.875	0.311779	0.835601	5.32327	24.1918	0	0	0	0	0	0.010055	0	5.53297	14.4838	3.59741	6.13687
1914	050200010303	Marcellus	WV	French Creek	126.681	518.695	11.6843	1324.91	0.271974	1.01819	0.044757	74.6835	0	1.08145	283.932	0.0710443	282.583	0	0	4.6204	0.537084	4.91965	12.7719
2381	050302011008	Marcellus	WV	French Creek	70.3141	285.141	15.7729	1140.25	0.289733	0.873021	0	89.938	1.5174	0.0426657	48.7164	0	0	0	0	3.84446	0.434704	0.12291	3.38898
1669	050100020503	Marcellus	NY	Frews Run-Conewago Creek	62.6449	440.434	4.51464	1142.52	0.360705	0.55438	17.7688	45.004	0	0	0	0	0	0	0.015963	2.85825	0.985619	10.4748	18.5906
4722	111302090401	Barnett	TX	Friendship Cemetery-Buffalo Creek	75.3066	315.197	1.97455	844.502	0.307115	0.292239	0.054977	90.9025	0	0	0	0	0	0.013279	0	0.7745	0.164035	3.84363	0
3261	111102010505	Fayetteville	AR	Frog Bayou Outlet	70.6056	163.505	4.11859	1230.78	0.32644	1.08345	1.59588	33.3197	27.3506	0.297427	38.1684	0	0	0	0	0.2418	1.81599	1.8865	53.1918
4277	101201030103	Mowry	WY	Frog Creek	65.1504	1356.3	2.96753	324.814	0.348023	2.35639	0.082889	98.403	0.024317	0	0	0	0	0.061396	0.030698	1.6601	0.087393	0	0
2993	050500080202	Marcellus	WV	Frog Creek-Pocatalico River	85.8424	255.76	14.1292	1106.05	0.295629	1.0001	0.006288	85.8902	0	0.396074	336.352	0	0	0.011649	0	3.50821	0.582691	0.378343	5.64161
2180	050301020104	Marcellus	OH,PA	Frontal Pymatuning Reservoir	110.356	328.636	1.23994	1080.96	0.509229	0.930224	5.85304	42.8829	0	0.0181231	351.292	0	0	0.018123	0	3.49249	2.61921	24.4634	11.2567
2518	050302041004	Marcellus	OH	Frost Run-Hocking River	108.37	232.317	9.32788	1061.06	0.328183	0.922417	0.037371	72.6479	0	0.544431	345.318	0	0	0	0	3.1695	0.686077	2.93734	16.4606
3415	090100020603	Bakken	ND	Fuller Coulee-Des Lacs River	99.9585	578.385	1.87886	332.759	0.342268	0.508291	1.36387	17.1758	0	0.0100042	219.623	0	0	0	0	1.27021	0.815585	73.8101	0.623869
13	020200040705	Marcellus	NY	Fulmer Creek	67.8505	371.295	7.82256	1151.81	0.31185	0.813082	6.02146	50.7394	1.08007	0	0	0	0	0	0.014738	2.28708	0.909095	12.6093	24.3206
3038	050600010504	Marcellus	OH	Fulton Creek	120.852	296.443	0.524027	956.733	0.389887	0.709683	0.024574	5.57297	0	0	0	0	0	0	0	2.26002	1.07508	87.8249	0.833265
1488	041402011507	Marcellus	NY	Furnace Brook-Onondaga Creek	55.2869	192.208	5.17328	1035.19	0.210717	0.497566	3.59613	24.3398	0	0	0	0	0	0	0	9.9902	29.9894	1.8241	6.38028
1055	041100020403	Marcellus	OH	Furnace Run	52.5204	335.856	4.51699	984.37	0.377623	1.20943	7.02106	52.9639	0	0.190402	545.149	0.0571206	23.4432	0	0	4.30495	6.6969	2.60484	3.3503
5662	140401090107	Hilliard	CO	G Wash	45.1117	2225.65	8.73638	334.724	0.245771	1.25434	0.009975	98.8927	0	0.532013	3.79941	0	0	0	0.044334	0.290966	0.38303	0	0.251377
3709	100600021302	Bakken	MT	Gady Coulee	51.2487	719.279	2.77309	432.349	0.34555	1.02887	0.597131	20.032	0.003908	0	0	0	0	0	0	0.886216	0.390699	74.4621	0
476	020501040701	Marcellus	PA	Gaffers Creek-Elk Run	71.6677	511.57	11.0492	954.836	0.295224	0.731517	0.277454	49.516	0	0.0418598	541.544	1.00464	57.4337	0	0	2.69041	0.289945	17.285	27.9236
4954	120601040302	Barnett	TX	Gage Creek-Clear Fork Brazos River	124.797	352.262	2.95726	738.729	0.27429	0.216015	1.27149	92.0797	13.9532	0.032052	762.815	0.00801301	163.339	0.016026	0	0.830424	0.119995	1.29169	0
3350	111102030303	Fayetteville	AR	Galla Creek	118.047	170.925	4.27042	1297.49	0.32169	0.329636	3.11776	45.0497	16.6679	0.00847121	61.3162	0	0	0.033885	0.025414	0.297347	1.00773	0.79964	44.4094
1201	041201040301	Marcellus	NY	Galloway Swamp-Tonawanda Creek	52.7297	267.148	1.32699	923.058	0.34554	0.560531	16.1321	10.8833	0	0	0	0	0	0	0	2.77741	1.78378	46.9079	17.7673
3996	101101010704	Bakken	ND	Gamache Creek	33.2805	669.996	6.6786	369.257	0.29617	0.148785	1.13055	88.2455	0	0	0	0	0	0	0	0.331003	0.369134	6.22887	0.494956
1988	050200040401	Marcellus	WV	Gandy Creek-Dry Fork	143.081	1103.66	20.228	1366.79	0.263729	0.757456	0.15978	89.2274	0	0	0	0	0	0.006989	0	1.23303	0.064176	0.169846	4.74624
5274	120901010303	Barnett	TX	Gap Creek	90.8832	588.385	2.25692	652.876	0.263555	0.424526	0.004952	92.3476	55.8385	0	0	0	0	0.011003	0	1.04644	0.344268	2.89812	0
5339	120901070401	Barnett	TX	Gap Creek-Salt Creek	91.626	508.542	3.9003	775.715	0.227023	0.758397	0.760255	85.3813	19.4403	0.0109139	791.137	0	0	0.05457	0.251021	0.507468	0.171882	4.37195	3.84253
3281	111102010905	Fayetteville	AR	Gar Creek-Arkansas River	54.1187	197.743	6.58749	1275.24	0.308618	2.21994	0.069822	39.1552	0.238541	0.646727	298.186	0	0	0	0.018478	0.137357	3.71749	0.041561	45.4491
1630	050100011105	Marcellus	PA	Gar Run	47.4555	490.907	11.5402	1147.86	0.417405	0.724535	3.40237	81.2908	0	0.0842895	317.837	0	0	0	0.042145	1.61228	0.162267	1.51722	11.4967
3803	100600050905	Bakken	MT,ND	Garden Coulee-Missouri River	158.952	615.452	4.87424	369.431	0.238788	0.421374	13.5221	54.1698	50.8239	0.201318	671.114	0.62912	848.277	0.037747	0	1.10384	0.459553	20.1189	0.937067
3152	050702020101	Marcellus	VA	Garden Creek	78.3033	640.672	26.8292	1124.37	0.231843	0.80435	0	86.241	0	0	0	0	0	0.012771	0	4.93715	1.40969	0	5.72795
595	020501061408	Marcellus	PA	Gardner Creek	46.9563	387.041	12.0728	1112.05	0.291182	0.745535	0.431365	53.3014	0	0	0	0	0	0	0	2.85821	0.437615	34.5955	6.27876
4776	120301010602	Barnett	TX	Garrett Creek	139.135	269.938	2.78367	905.239	0.281054	0.489015	0.031699	81.8867	12.8443	0.179681	427.9	0.359363	339.254	0.035936	0	3.91506	0.847364	3.02762	7.87504
1834	050100061107	Marcellus	PA	Garretts Run-Allegheny River	156.434	328.627	10.7341	1024.54	0.300921	0.889043	0.034515	62.1955	0	2.26293	381.263	0	0	0.02557	0.095887	4.70906	4.27698	4.06526	11.0217
4147	101101013701	Bakken	ND	Garrison Creek	85.7558	595.66	1.78016	410.056	0.338857	1.51412	4.23258	19.7709	0	0	0	0	0	0	0	0.292645	1.11183	64.5815	2.08795
4367	101301010102	Bakken	ND	Garrison Dam National Fish Hatchery-Missouri River	107.244	572.166	4.0468	363.721	0.319597	0.713525	14.2199	40.6941	6.83438	0	0	0	0	0.037298	0	0.503613	0.32146	33.2505	2.02937
5142	120602040403	Barnett	TX	Gary Creek-Neils Creek	114.712	251.452	4.14886	881.563	0.297642	0.25478	2.86452	89.5862	1.18013	0	0	0	0	0	0.026152	1.5308	0.27189	1.84691	1.36596
1592	050100010403	Marcellus	NY,PA	Gates Creek	51.2442	597.383	7.77332	1121.42	0.299355	0.581246	0.29857	76.7045	0	0	0	0	0	0.039029	0.039029	2.23101	0.300713	7.59949	11.9955
562	020501060702	Marcellus	PA	Gaylord Creek	48.1009	428.315	10.8949	1015.66	0.29952	0.865178	0.235805	66.7983	0	0	0	0.124738	59.7832	0	0	3.12182	0.160291	2.82217	26.0826
3754	100600030709	Bakken	MT	Geddart Lake	70.3955	698.797	2.58292	422.76	0.180045	0.625482	0.274873	25.0927	0.649059	0	0	0	0	0	0	0.832327	0.268033	70.875	0
1484	041402011503	Marcellus	NY	Geddes Brook-Ninemile Creek	109.106	183.756	5.19442	1053.25	0.269809	0.455531	9.45146	33.4356	0	0	0	0	0	0	0.054992	4.66528	8.45352	12.0234	16.9702
4144	101101013602	Bakken	ND	Gemeinde Giek Cemetery	86.421	576.65	1.75025	437.681	0.34092	0.726985	9.72485	18.0427	5.55269	0	0	0	0	0	0	1.69006	0.387005	42.4507	3.59084
769	020502050203	Marcellus	PA	Genesee Forks	90.8116	660.127	17.8774	1038.7	0.284729	0.710342	0.020812	88.2245	0	0.0991063	464.66	0.0330354	61.3256	0	0.011012	2.1106	0.17584	1.60945	7.85697
1343	041300030704	Marcellus	NY	Genesee River	58.0195	140.737	2.41196	861.441	0.152156	0.356107	2.59223	5.51824	0	0	0	0	0	0.051707	0.034471	12.0283	43.7985	0.103942	1.0208
3084	050600011801	Marcellus	OH	Georges Creek	36.9104	254.335	0.927445	990.675	0.404923	1.05786	0.294978	9.89761	0	0.0270926	33.4836	0.0270926	588.545	0.054185	0	5.0784	12.4859	35.3486	4.94881
5066	120602011303	Barnett	TX	Georges Creek-Brazos River	110.328	234.191	3.73468	872.354	0.291099	0.345058	2.47426	85.0166	28.1135	0.00906391	1892.56	1.32333	851.676	0.009064	0.036256	2.28379	0.35838	1.6234	2.68963
900	020503030302	Marcellus	PA	Georges Creek-Dunning Creek	110.139	436.36	10.3633	992.49	0.262265	0.944544	0	61.1295	0	0	0	0	0	0.018159	0	5.33668	0.944884	7.1941	24.0239
3611	090100080706	Bakken	ND	Gethsemane Church-Mackobee Coulee	72.2277	568.413	0.64341	427.863	0.344865	0.819324	3.23348	5.00287	0	0	0	0	0	0.013845	0	1.0408	0.303287	87.253	0.143295
5220	120702020103	Barnett	TX	Gholson Creek-Cowhouse Creek	120.537	421.99	3.01448	795.789	0.267899	0.524773	0.440496	92.1435	6.37828	0	0	0	0	0	0	0.234607	0.100679	1.57906	2.74078
4917	120601010905	Barnett	TX	Gibbens Creek-Brazos River	145.394	352.111	3.22798	768.27	0.220093	0.271546	0.511265	88.0459	12.4114	0.0137557	1441.35	0	0	0.013756	0	0.940016	0.108486	5.99034	0.097796
4829	120301030101	Barnett	TX	Gibbons Branch-Elm Fork Trinity River	85.4207	341.844	2.72476	952.899	0.289471	0.58758	0	79.6898	37.4362	0.0351203	638.679	0.0819474	87.2156	0.081947	0.011707	1.27148	0.984355	4.87368	7.01869
5134	120602040304	Barnett	TX	Gibson Branch-North Bosque River	125.075	275.642	3.4175	892.082	0.247983	0.287429	3.65557	86.9335	18.5616	0	0	0	0	0.023986	0	1.04869	0.361513	1.82059	1.72776
5034	120602010809	Barnett	TX	Gibson Creek-Palo Pinto Creek	151.326	309.858	3.2281	809.19	0.298591	0.247686	1.18237	85.9876	13.1417	0.350238	42.2133	0.0198248	62.6333	0.052866	0	3.49881	0.400061	1.99956	0.991453
683	020502010602	Marcellus	PA	Gifford Run-Mosquito Creek	118.842	531.626	10.256	1134.57	0.232481	0.886445	0.380199	95.2415	0	0	0	0.00841454	649.993	0	0.008415	1.71962	0.245221	0.036354	0.15829
3100	050701010502	Marcellus	WV	Gilbert Creek	76.2088	471.333	31.8246	1163.8	0.227589	0.667217	0	89.8333	0	0.341168	416.817	0.14434	537.622	0	0	1.81068	1.49127	0.004724	0.145256
2469	050302030907	Marcellus	WV	Gillespie Run-North Fork Hughes River	43.6174	265.145	13.7308	1155.16	0.303958	0.803689	0	88.113	0	0.320973	252.584	0	0	0	0	3.58191	0.174847	1.07332	5.48836
379	020501020608	Marcellus	NY	Gilmore Brook-Chenango River	54.1418	433.04	9.73066	1105.29	0.281756	0.588505	2.08319	67.7961	0	0	0	0	0	0.01847	0.01847	1.94265	0.948161	6.09829	19.0264
5125	120602040201	Barnett	TX	Gilmore Creek-North Bosque River	126.206	370.759	2.73416	864.859	0.255222	0.594109	0.998417	90.7333	46.2643	0	0	0	0	0.031694	0	1.59752	0.147324	1.21022	1.36355
3502	090100040609	Bakken	ND	Gilmore Lake	141.283	487.4	2.31987	336.32	0.186981	0.305387	4.51691	36.1391	0	0	0	0	0	0	0	0.144959	0.428319	43.9957	3.51428
3677	090203150404	Bakken	CN,ND	Gimby Creek	53.5014	601.673	1.65917	444.562	0.2414	2.07199	3.10539	36.6002	0	0	0	0	0	0.037382	0	1.37118	0.399243	40.3819	10.8756
3664	090202020400	Bakken	ND	Girard Lake	792.133	474.149	1.4954	459.813	0.349462	0.179171	6.95459	17.4779	19.7029	0	0	0	0	0.001262	0.001262	1.65754	0.227746	29.1726	33.344
1902	050100090307	Marcellus	PA	Girtys Run	34.6611	329.332	10.3513	958.872	0.272571	0.546654	0	22.346	0	0	0	0	0	0	0	10.582	25.7225	0	0.129843
3746	100600030701	Bakken	MT	Give Out Morgan Creek	128.149	785.418	2.68413	398.839	0.331094	0.249618	0.309036	41.8534	0.675149	0	0	0	0	0.007803	0	2.22416	0.182697	54.4508	0
4948	120601040201	Barnett	TX	Givens Creek	128.853	384.352	1.56105	718.705	0.271392	0.554684	0.029334	75.1331	1.86295	0.0155216	116.278	0	0	0	0	1.27297	0.194073	16.5214	0
961	020700020504	Marcellus	PA	Gladdens Run	52.8555	500.794	16.536	1022.29	0.258802	0.828823	0	81.3166	0	0.0189195	1113.94	0	0	0	0	2.61776	0.116096	0.47692	15.3926
3185	080203010303	Fayetteville	AR	Glade Creek	95.0041	70.2548	0.64757	1262.71	0.418748	1.09673	10.9014	12.0998	83.8359	0	0	0	0	0.010526	0	0.477407	3.32941	51.9666	11.2453
2265	050301050405	Marcellus	PA	Glade Creek	105.698	357.13	7.20882	1013.48	0.250544	0.75573	0.105582	56.2609	0	0.00946096	48.1239	0.0946096	64.3538	0.009461	0	3.78437	2.10485	15.0233	13.6627
2912	050500050609	Marcellus	WV	Glade Creek-Meadow River	112.136	624.848	10.1753	1177.67	0.25	0.977717	0.12279	86.4369	0	0	0	0	0	0	0	2.55921	1.24343	0.366765	6.08412
1833	050100061106	Marcellus	PA	Glade Run	66.218	356.607	8.24665	1037.59	0.285936	0.785718	0.020383	59.5432	0	3.47337	42.4325	0	0	0	0	4.32925	2.2776	14.026	12.2473
2437	050302030302	Marcellus	WV	Glady Creek-Little Kanawha River	157.381	532.751	17.2702	1343.07	0.250509	0.952641	0.00286	87.628	0	0.247807	31.4281	0.0508321	425.273	0	0	3.59592	0.297113	1.16102	5.00383
2746	050400050103	Marcellus	OH	Glady Run-Seneca Fork	107.051	323.831	11.6685	1020.2	0.358999	1.05571	0.116027	75.8446	0	0.158803	21.5137	0.0186827	126.793	0	0.018683	2.83082	0.388194	5.92914	10.735
808	020502060302	Marcellus	PA	Glass Creek-Loyalsock Creek	131.669	610.758	6.75697	1160.68	0.284664	0.747741	0.940623	94.5743	0	0	0	0.00759479	11.337	0.007595	0	1.28533	0.148825	0.367773	0.393066
4567	101302030303	Bakken	ND	Glen Ullin Dam-Big Muddy Creek	110.867	663.022	3.48588	414.994	0.27957	0.523209	1.46296	58.4453	0	0	0	0	0	0.027059	0	1.31309	0.855376	31.7272	2.37142
658	020502010303	Marcellus	PA	Glendale Dam-Beaverdam Run	72.8989	507.315	9.28974	1038.99	0.268808	0.750104	0	71.9858	0	0.0823057	36.919	0	0	0.013718	0	2.496	0.32695	2.18543	12.7533
496	020501040909	Marcellus	NY	Glendening Creek	47.0628	463.068	10.2198	888.761	0.299303	0.420614	0.131939	62.6384	0	0	0	0	0	0	0	1.89298	0.251946	6.82066	26.1258
3778	100600050201	Bakken	MT	Glendive Coulee-Missouri River	137.788	628.316	2.63681	461.772	0.301495	0.28111	13.2631	45.6348	23.0439	0.02903	262.594	0.043545	178.855	0.014515	0	8.98478	0.680372	32.7564	0.324605
2629	050400020606	Marcellus	OH	Glenn Run-Jerome Fork Mohican River	46.2303	325.223	3.47942	1007.89	0.431568	0.842673	2.5656	24.6788	0	0.151416	393.897	0	0	0	0	2.51928	0.75691	49.7528	14.868
2322	050301061204	Marcellus	OH,WV	Glenns Run-Ohio River	81.0471	300.098	13.5604	1003.37	0.32072	0.769912	0.038862	55.2857	6.49071	0	0	0	0	0.012339	0.049354	6.71925	6.98441	4.88214	7.24937
1242	041300010405	Marcellus	NY	Glenwood Lake-Oak Orchard Creek	61.5266	162.612	1.46756	920.492	0.300661	0.849455	11.1137	16.3481	0	0	0	0	0	0.048759	0	2.88547	3.05101	30.83	28.2545
1945	050200020201	Marcellus	WV	Gnatty Creek	87.2904	386.085	16.9958	1203.12	0.292183	0.73269	0.02268	71.0932	0	0.687361	46.8799	0.0572801	361.217	0	0	2.65596	0.369152	1.79076	19.9571
4704	111302090102	Barnett	TX	Godwin Creek	137.945	369.06	1.98826	713.816	0.263183	0.215009	0	84.8677	4.03989	0	0	0	0	0	0.007249	0.137693	0.254991	10.5227	0
502	020501050105	Marcellus	NY	Goff Creek	63.562	508.207	8.62069	910.632	0.286542	0.374745	0.206679	45.1423	0	0	0	0	0	0	0	3.24683	0.752537	25.6055	22.1812
4461	101302010605	Bakken	ND	Gold Creek	107.723	624.732	5.15027	409.774	0.249279	0.397395	2.17388	84.8672	0	0.00928304	141.329	0	0	0	0	1.81709	0.170986	7.09977	5.14729
3713	100600021403	Bakken	MT	Gold Gulch-Redwater River	169.239	699.863	3.0706	432.46	0.344243	0.504385	0.640736	49.1984	17.8781	0	0	0	0	0.041362	0	0.968848	0.098673	48.2041	0.061149
1251	041300010602	Marcellus	NY	Golden Hill Creek	55.0549	105.547	0.55703	867.397	0.30928	0.834774	9.21289	30.9466	0	0	0	0	0	0	0	1.70138	0.855996	34.8609	20.2906
4116	101101013001	Bakken	ND	Good Bear Bay	147.547	585.596	3.74599	324.147	0.34	0.333198	3.02833	50.8588	0	0	0	0	0	0	0	0.571292	0.081073	0.358642	0
920	020503050602	Marcellus	PA	Good Spring Creek-Upper Swatara Creek	125.891	335.882	12.5656	1223.03	0.22908	0.599863	0	81.4647	0	0	0	0	0	0	0	2.0516	1.6643	1.69016	2.95278
462	020501040410	Marcellus	NY	Goodhue Creek	32.4901	458.476	9.66702	874.586	0.299869	0.387028	0.955705	52.4225	0	0	0	0	0	0.061557	0	1.72326	0.217818	14.6015	27.9481
287	020501010605	Marcellus	NY	Goodyear Lake-Susquehanna River	110.463	456.962	10.7797	1085.19	0.285929	0.748242	7.52371	60.087	0	0	0	0	0	0.009053	0.027158	1.97728	0.766801	8.29775	15.3807
1652	050100020205	Marcellus	NY	Goose Creek	76.6908	465.954	4.73605	1169.82	0.300311	0.459649	2.60999	66.6182	0	0	0	0	0	0	0.026079	2.08807	0.438793	13.233	13.6567
5805	140500011104	Hilliard	CO	Goose Creek-Yampa River	70.7639	2031.6	8.4978	514.889	0.229206	1.33664	1.39749	56.8279	28.6438	0	0	0	0	0.056526	0.056526	1.63312	1.1595	2.20496	32.6649
3498	090100040605	Bakken	ND	Goose Lake	109.611	487.419	1.70596	453.933	0.366325	0.15164	7.99389	28.8736	0	0	0	0	0	0	0	1.97948	0.212024	40.9038	4.52818
3574	090100060703	Bakken	CN,ND	Goose Lake	58.4484	672.754	2.07832	350.36	0.349739	0.10791	3.20792	27.995	0	0.0855455	712.674	0.342182	8932.83	0	0	0.256301	0.220643	62.4998	0
20	020200050101	Marcellus	NY	Gooseberry Creek-Schoharie Creek	70.3192	709.164	16.6633	1565.14	0.254845	0.205885	6.36079	87.9567	0	0	0	0	0	0.028442	0	1.76321	0.428873	0.151021	0.287963
1281	041300020507	Marcellus	NY	Gordon Brook-Genesee River	115.611	533.811	9.65642	993.49	0.293583	0.622227	2.29779	60.9211	0	0	0	0	0	0.025949	0	2.18046	0.389948	6.09398	26.6231
2349	050302010504	Marcellus	WV	Gorrell Run-Middle Island Creek	63.6312	277.069	14.1661	1142.77	0.321778	0.851759	0.008485	81.3873	0	0.0314311	497.783	0.0471467	212.4	0	0	2.31882	0.58023	1.4311	10.8421
1213	041201040501	Marcellus	NY	Got Creek	47.4854	207.121	0.951138	1003.03	0.310731	0.392725	11.204	27.6622	0	0	0	0	0	0	0.105295	4.17001	8.56547	2.12669	12.9876
5083	120602020206	Barnett	TX	Gourd Neck Branch-Nolan River	84.9602	213.061	2.11569	925.392	0.295247	0.442675	2.98501	63.5316	5.03681	0	0	0	0	0	0	1.46054	0.418707	11.0534	13.976
4791	120301020202	Barnett	TX	Gourdneck Creek	59.2939	351.596	3.39697	887.778	0.255447	1.50049	0.221655	83.9436	91.9547	0.101191	659.935	0.185517	739.341	0.101191	0	0.680072	0.408863	2.07688	9.88796
4183	101102031304	Bakken	ND	Government Creek	85.2514	760.688	5.78708	330.187	0.221921	1.027	0.759135	95.7218	8.49417	0.02346	564.43	0.14076	247.671	0	0.01173	0.379107	0.290879	0.693675	1.20891
5704	140402000401	Hilliard	WY	Government Reservoir	89.8767	2089.86	2.50437	216.327	0.24	0.846041	0.237339	97.4013	0	0.979119	923.567	0.789971	778.592	0.022253	0	0.49633	0.249347	0	0
2630	050400020701	Marcellus	OH	Grab Run	88.49	333.136	4.72774	1012.14	0.444004	0.773139	0.882751	30.4295	0	0.0113007	37.6316	0	0	0.022601	0	3.81876	0.772529	41.4689	18.8337
1219	041201040602	Marcellus	NY	Grand Island-Niagara River	73.5784	174.787	5.91974	954.375	0.355088	0.751692	9.58685	51.1678	0	0	0	0	0	0	0	3.33705	6.29819	2.10309	8.7806
2296	050301060604	Marcellus	WV	Grandstaff Run-Wheeling Creek	70.0404	333.944	15.4119	1039.89	0.301813	0.94842	0.016706	72.0234	0	0	0	0.0428324	535.861	0.042832	0	4.12399	1.97339	2.13969	13.428
5425	140401010704	Hilliard	WY	Granite Reservoir	49.4486	2167.32	4.28025	238.316	0.26966	1.80412	0.036387	95.7846	0	0	0	0	0	0	0	0.073409	0.14884	0	0
2644	050400030203	Marcellus	OH	Granny Creek-Kokosing River	66.2919	354.706	2.0775	1045.58	0.407249	0.829235	0.256504	26.8325	0	0	0	0	0	0	0	3.4057	0.802682	50.1513	15.8938
5283	120901060104	Barnett	TX	Grape Creek-Colorado River	108.281	482.511	2.464	659.405	0.238987	0.904413	0.053195	66.5423	0.991718	0	0	0	0	0	0	0.764841	0.267893	1.2642	0.39231
4848	120301031004	Barnett	TX	Grapevine Creek-Elm Fork Trinity River	78.6965	158.631	1.32811	976.72	0.275729	0.602752	0.575304	13.3532	17.8971	0	0	0	0	0.050828	0.012707	14.3791	41.1709	0.297374	2.13537
3650	090202010602	Bakken	ND	Grass Lake	326.236	498.972	1.12398	329.537	0.365715	0.218643	10.4159	8.70159	0	0	0	0	0	0.003065	0	0.251079	0.327955	64.0625	1.79792
4393	101301010606	Bakken	ND	Grass Lake	97.0869	614.406	2.08688	397.885	0.300912	0.558308	1.79303	41.4242	0	0	0	0	0	0	0.0103	0.51261	0.282009	44.213	7.19809
2477	050302031008	Marcellus	WV	Grass Run-South Fork Hughes River	88.2788	279.502	13.4567	1161.03	0.305479	1.03972	0.005097	79.3407	0	1.18941	34.4566	0	0	0	0	3.13671	0.368426	1.25177	13.4158
2409	050302020603	Marcellus	WV	Grasslick Creek	70.1881	264.779	10.7236	1107.17	0.299248	0.75471	0	68.4891	0	0.270701	31.9995	0	0	0	0	3.657	1.47336	3.49665	17.7179
5773	140500010509	Hilliard	CO	Grassy Creek	81.4922	2154.47	14.4041	498.27	0.297205	0.725762	0.532432	91.0083	0	0	0	0	0	0.024542	0	0.512916	0.298648	0.533537	6.9415
3153	050702020102	Marcellus	VA	Grassy Creek-Levisa Fork	84.5248	646.501	27.0529	1127.56	0.236588	0.863171	0	82.7993	0	0	0	0	0	0	0	5.8332	2.44689	0	6.00049
602	020501070106	Marcellus	PA	Grassy Island Creek-Lackawanna River	90.133	404.455	9.10882	1127.68	0.223683	0.668309	2.86208	56.7582	0	0	0	0	0	0.055474	0	6.15778	14.8242	2.18501	0.66409
2303	050301060802	Marcellus	PA,WV	Grave Creek	117.569	359.819	16.0185	1108.51	0.298299	0.907857	0.034447	77.1093	0.931013	0.0340226	33.9972	0.0680452	254.576	0.068045	0	3.17843	0.697238	1.60908	13.227
3050	050600011002	Marcellus	OH	Grave Creek	74.6459	299.277	0.472377	968.055	0.389923	0.626827	0.018087	4.59177	0	0	0	0	0	0	0	3.68694	6.40245	74.3968	0.293015
1797	050100060303	Marcellus	PA	Gravel Lick Run-Sandy Lick Creek	140.867	477.337	8.01135	1101.74	0.290408	0.94671	0.940418	64.1568	0	0.149076	382.874	0	0	0.035494	0.007099	5.87301	4.70055	1.48154	9.93445
1748	050100040904	Marcellus	PA	Gravel Run-French Creek	140.118	402.79	4.19183	1203.71	0.452728	1.11808	0.25436	49.8346	0	0.29261	397.495	0	0	0.007137	0	3.45751	1.23506	18.1199	22.6727
4687	111302060106	Barnett	TX	Gray Creek-Wichita River	150.694	374.275	1.73312	693.564	0.326381	0.203177	0.863618	64.0153	23.3089	0	0	0	0	0	0.006636	0.712005	0.158354	16.186	0
2026	050200050302	Marcellus	PA	Grays Fork-South Fork Tenmile Creek	60.3804	381.229	15.5522	1072.05	0.32583	0.934401	0	68.8971	0	0.679029	373.635	0.629344	342.497	0	0.033123	3.47505	0.354957	2.55042	21.7986
803	020502060205	Marcellus	PA	Grays Run	51.6611	527.092	21.5573	1059.36	0.286574	0.395409	0.010453	99.1428	0	0.0193569	161.865	0.619422	936.574	0.019357	0	0.794471	0.033364	0.060978	0.064462
5476	140401030109	Hilliard	WY	Greasewood Canyon	119.164	2145.26	10.61	249.056	0.252948	0.698863	0.605718	98.7863	0.05705	0	0	0	0	0	0.008392	0.470211	0.42447	0	0
4314	101201040207	Mowry	WY	Greasewood Creek	85.1014	1234.62	4.25746	357.205	0.319429	2.75939	0.916985	99.0344	0.086214	0	0	0	0	0.035252	0	1.74693	0.091974	0	0
5871	140500030902	Hilliard	CO	Greasewood Gulch	159.029	2011.22	4.49322	387.764	0.265657	0	0.011885	99.8619	4.96832	0.0251526	792.659	0	0	0	0.025153	0.219542	0.169785	0	0.118284
5721	140402000705	Hilliard	WY	Greasewood Wash	135.25	2136.07	4.50512	242.564	0.253585	0.622852	0.035262	99.6108	41.955	0	0	0	0	0	0.007394	0.380893	0.07628	0	0
301	020501010907	Marcellus	NY	Great Brook	67.4529	482.534	10.1801	1097.36	0.298008	0.752128	5.22108	67.1067	0	0	0	0	0	0.014825	0.014825	1.35528	0.122479	5.84302	19.2427
902	020503030702	Marcellus	PA	Great Trough Creek	147.817	473.178	10.3209	1048.18	0.221323	0.895086	0	81.1627	0	0.0270604	264.512	0.00676511	15.489	0.006765	0.006765	2.62786	0.456693	3.71487	7.17891
5123	120602040106	Barnett	TX	Green Creek	191.847	411.654	2.49664	885.814	0.266462	0.260129	1.15503	74.9417	49.8413	0.0156375	358.197	0.02085	685.766	0.052125	0	5.35752	0.510183	5.03765	10.6364
2991	050500080107	Marcellus	WV	Green Creek-Pocatalico River	100.453	271.44	15.1779	1142.17	0.294977	0.885262	0	90.3227	0	0.0796396	41.5179	0	0	0	0	3.12277	0.212292	0.259854	3.02237
3380	111102050203	Fayetteville	AR	Greenbrier Creek	70.0188	114.147	3.34841	1260.58	0.299777	1.00605	1.13095	40.8323	9.523	0	0	0.0999732	268.952	0.014282	0.028564	0.322667	1.46357	5.70356	44.5567
3609	090100080704	Bakken	ND	Greenbush Cemetery	116.875	578.691	0.508144	432.116	0.348819	0.649891	2.77301	5.44745	0	0.0513369	6416.84	0.00855615	7184.93	0	0	1.65091	0.317575	87.622	0.194057
2010	050200040705	Marcellus	WV	Greens Run-Cheat River	84.9809	567.375	16.9455	1216.19	0.260582	0.804585	0	78.972	0	0.0235347	29.4283	0.0117673	636.126	0.011767	0.011767	2.52633	0.614151	3.7221	8.69584
2505	050302040704	Marcellus	OH	Greens Run-Sunday Creek	101.168	247.564	9.13938	1012.41	0.339399	1.16306	0.012455	79.3424	0	0	0	0	0	0	0	3.14708	1.29113	2.12883	8.71016
5760	140500010209	Hilliard	CO	Greenville Creek-Elk River	84.4076	2430.73	16.3827	616.914	0.285737	0.40358	0.691008	90.1894	10.2057	0	0	0	0	0	0.035542	0.781681	0.177924	0	8.45419
5601	140401060306	Hilliard	UT	Gregory Basin	21.4236	2610.88	12.9122	426.308	0.289196	4.58266	3.86392	96.0017	62.6481	0	0	0	0	0	0	0.517944	0.162243	0	0.096598
831	020502060803	Marcellus	PA	Gregs Run-Muncy Creek	107.319	267.993	10.9599	1085.11	0.281584	0.803866	0.254943	47.5722	0	0.00931798	343.512	0.0931798	323.196	0	0.018636	3.7824	1.70704	14.3926	28.1813
356	020501020402	Marcellus	NY	Gridley Creek	41.676	492.371	12.9715	1119.56	0.296011	0.686175	4.60877	71.5656	0	0	0	0	0	0.023995	0.023995	1.4974	0.3043	9.0966	11.6709
2868	050500030905	Marcellus	WV	Griffith Creek-Greenbrier River	60.735	638.944	18.9918	1023.68	0.291013	1.08113	0	82.2144	0	0	0	0	0	0	0	3.38989	1.29736	0.2682	8.17046
3492	090100040503	Bakken	ND	Grigg Lake	99.2124	498.597	1.33648	420.116	0.226843	0.36221	2.78624	23.6042	0	0	0	0	0	0	0	2.07863	0.26511	63.9258	3.25606
1102	041100040401	Marcellus	OH	Griggs Creek	53.4828	283.255	0.637403	1091.88	0.46	1.114	6.80415	40.6113	0	0.093488	154.131	0	0	0	0	2.16792	1.07564	34.6398	12.1718
1394	041401020802	Marcellus	NY	Grindstone Creek	61.7355	124.372	2.23837	1196.07	0.237773	0.891	13.7222	56.0306	0	0	0	0	0	0	0	1.8548	0.698097	2.51404	22.2501
5050	120602011105	Barnett	TX	Grindstone Creek	140.211	297.092	2.88789	855.943	0.285166	0.304709	1.35166	84.9193	20.6862	0.0071321	122.193	0.427926	712.517	0.007132	0.007132	0.830365	0.54571	2.92026	4.36435
5854	140500030607	Hilliard	WY	Grindstone Wash	60.9821	2063.62	5.4256	307.235	0.17476	0	0	99.4082	4.78298	0	0	0	0	0	0	0.107842	0.157974	0	0
1082	041100030402	Marcellus	OH	Griswold Creek-Chagrin River	197.987	298.201	4.1108	1092.24	0.332406	1.03539	0.362243	42.7083	0	0.525288	42.4761	0.111119	343.43	0.010102	0.005051	4.64973	10.7199	1.72122	1.18763
2422	050302020802	Marcellus	OH,WV	Groundhog Creek-Ohio River	97.3091	217.759	9.11232	1058.01	0.35323	0.998947	0.004624	68.7763	14.7164	0.0513826	266.966	0	0	0.010277	0.010277	3.16145	1.59278	4.77349	10.2156
1494	041402011604	Marcellus	NY	Grout Brook-Skaneateles Lake	113.13	426.205	9.88216	1088.98	0.301422	0.735113	4.15497	51.1937	0	0	0	0	0	0.008839	0.008839	1.86583	0.282749	14.0185	14.4664
5128	120602040204	Barnett	TX	Grubbs Branch-North Bosque River	50.5871	333.371	2.83847	878.969	0.267464	1.98441	1.68822	83.2263	44.6981	0	0	0	0	0.019768	0	2.41538	1.07995	1.05669	0.480316
303	020501010909	Marcellus	NY	Guilford Creek	58.2346	470.963	9.33466	1095.94	0.29534	0.708451	1.63048	56.9709	0	0	0	0	0	0.068688	0	1.59083	0.338676	2.8514	34.7547
3305	111102020501	Fayetteville	AR	Gulf Creek-Big Shoal Creek	73.4343	410.353	9.34393	1359.65	0.24	1.47785	0	95.6669	0	0.122558	172.987	0	0	0	0.013618	5.24531	0.239887	0	1.25973
1374	041401020301	Marcellus	NY	Gulf Stream	48.2907	415.759	3.70912	1389.07	0.27	0.955071	26.7453	60.7309	0	0	0	0	0	0	0	0.975601	0.092381	2.20657	8.46099
5195	120702010702	Barnett	TX	Gum Branch-Leon River	116.249	342.823	3.28316	841.781	0.27228	0.345775	0.731566	88.0302	6.12317	0	0	0	0	0.008602	0	0.33229	0.155882	3.08883	2.73737
3340	111102030106	Fayetteville	AR	Gum Log Creek	130.527	157.756	5.6829	1286.43	0.294733	0.243919	1.84296	47.2331	23.6732	0.214514	265.174	0	0	0	0.045967	0.17497	1.47279	0.013789	42.8908
180	020401040201	Marcellus	NY	Gumaer Brook-Basher Kill	64.1317	352.701	9.66378	1239.25	0.264459	0.531114	2.41674	87.0462	0	0	0	0	0	0.046779	0.077965	2.88886	0.879584	1.11434	0.517873
4468	101302010801	Bakken	ND	Gumbo Creek	77.7064	727.501	3.42753	328.75	0.273408	0.728697	0.163268	70.1497	3.4291	0.0128689	73.9492	0.540496	534.633	0	0	0.209873	0.32671	22.8772	3.42632
3500	090100040607	Bakken	ND	Gunderson Lake	211.425	474.973	1.2815	463.332	0.357879	0.267754	4.90718	14.2384	0.053377	0	0	0	0	0	0	1.4506	0.299999	67.693	4.14437
3164	050901010705	Marcellus	WV	Guyan Creek	124.744	239.456	12.0714	1065.32	0.290515	0.933188	0.094519	81.4165	0.800452	0.00801645	474.589	0.0961974	26.9232	0	0	3.18973	0.830803	0.52166	11.9643
1939	050200010709	Marcellus	WV	Guyses Run-Tygart Valley River	50.4378	343.829	13.6416	1170.23	0.282379	0.782525	0	64.4914	10.0781	0	0	0	0	0.019826	0	5.81683	5.21062	0.456702	11.6084
4281	101201030202	Mowry	WY	H A Creek-Black Thunder Creek	119.431	1387.18	3.88947	319.257	0.277434	1.30168	0.305195	98.5931	0	0	0	0	0	0	0	1.45172	0.077429	0	0
3463	090100031001	Bakken	ND	Haas Cemetery	91.5271	482.158	0.610763	363.943	0.368964	0.304406	6.03778	10.7205	0	0	0	0	0	0	0	0.54455	0.344095	67.5877	11.697
1951	050200020303	Marcellus	WV	Hackers Creek	148.735	385.316	17.4231	1211.29	0.298348	0.779032	0	71.2036	4.5141	1.19676	385.851	0	0	0	0	3.40397	1.11928	1.50417	18.6006
1935	050200010705	Marcellus	WV	Hackers Creek-Tygart Valley River	85.2763	462.673	15.0266	1237.36	0.294827	0.79663	0.022162	73.827	0	0.363524	415.453	0.0703595	187.359	0.011727	0	3.43001	0.477691	1.85736	14.7143
1987	050200040304	Marcellus	WV	Haddix Run-Shavers Fork	145.785	725.665	24.5001	1300.39	0.269931	0.946246	0	92.6775	1.20019	0.0274377	24.7945	0	0	0	0	2.18878	0.453996	0.240112	1.38512
5745	140402001303	Hilliard	WY	Hadsell Draw	87.3758	2142.55	3.88093	304.808	0.241576	1.11096	0.088568	98.7395	3.29747	0.206007	752.115	0	0	0	0	0.86264	0.446082	0	0
4403	101301010802	Bakken	ND	Hagel Creek	123.028	641.953	2.76466	427.304	0.274619	0.98252	2.52008	36.4698	0	0	0	0	0	0.032513	0	2.92698	0.354377	43.45	9.83014
4573	101302030404	Bakken	ND	Hailstone Creek	125.446	650.164	3.92439	422.499	0.213477	0.524745	1.51819	62.2166	0	0	0	0	0	0.007972	0	0.768656	0.285085	29.9205	2.98688
5398	120902050105	Barnett	TX	Hairston Creek	46.1061	381.65	5.68137	786.844	0.222635	4.92798	0.265542	98.4067	0	0	0	0	0	0	0	0.522409	0.113675	0	0
879	020503011006	Marcellus	PA	Haldeman Island-Susquehanna River	112.093	173.443	8.94954	1126.55	0.257385	0.766274	0.562014	47.6106	0	0	0	0	0	0	0.035685	3.14827	1.5864	7.43786	17.6472
5082	120602020205	Barnett	TX	Haley Branch	89.7587	229.886	2.09811	929.435	0.243522	0.398786	5.03263	72.0529	18.6081	0.022282	88.6548	0.690741	73.9656	0	0	0.652285	0.331823	6.54743	10.5475
3994	101101010702	Bakken	ND	Halfbreed Creek	93.866	609.649	4.98591	462.778	0.305002	0.822617	26.2778	56.1327	0	0	0	0	0	0	0	0.751377	0.122846	7.02103	1.4717
195	020401040502	Marcellus	NY	Halfway Brook	73.3445	367.028	7.00107	1140.13	0.28648	0.572835	2.10716	90.6841	0	0	0	0	0	0.122709	0	2.34557	0.297077	0.019636	0.320308
361	020501020407	Marcellus	NY	Halfway Brook	56.348	398.502	9.00477	1039.18	0.29885	0.707735	0.460138	65.8556	0	0	0	0	0	0.017747	0	1.6741	0.228423	6.25659	24.5055
1539	041402020801	Marcellus	NY	Hall Brook-Frontal Oneida Lake	46.2456	153.808	2.28771	1153.33	0.2733	0.563386	6.98358	82.7035	0	0	0	0	0	0	0.021624	2.31817	0.368968	0.210149	6.64111
4750	120301010302	Barnett	TX	Hall Creek-West Fork Trinity River	59.9168	299.92	2.9742	849.739	0.271677	0.531824	0.024028	93.143	10.4742	0.0667593	989.975	0	0	0.03338	0	0.784604	0.230939	1.3756	0.522609
737	020502030205	Marcellus	PA	Hall Run-West Branch Susquehanna River	115.056	465.187	23.95	1048.57	0.214805	0.564174	0.541263	91.2412	0	0.0521487	736.945	0	0	0	0.008691	1.71694	0.579786	0.02894	0.88933
874	020503011001	Marcellus	PA	Hallowing Run-Susquehanna River	91.6732	195.114	8.99671	1079.51	0.270469	0.750341	0.611702	46.2714	0	0	0	0	0	0.032725	0.021817	4.97957	3.31976	11.5399	14.5237
882	020503020104	Marcellus	PA	Halter Creek	41.5971	437.522	10.0728	974.926	0.257804	0.6511	0	37.6749	0	0	0	0	0	0	0.120201	5.65803	6.10845	23.66	21.1758
5090	120602020306	Barnett	TX	Ham Creek-Brazos River	168.701	206.164	3.84288	894.529	0.303342	0.261909	6.15553	75.4046	4.91122	0.00592763	126.852	0.444573	663.917	0.011855	0.005928	2.53099	0.345023	2.53541	6.99426
5399	120902050106	Barnett	TX	Hamilton Creek-Lake Travis	64.8984	280.399	5.84042	785.881	0.196729	1.19023	0.969299	91.6632	5.62711	0	0	0	0	0.030817	0.030817	0.884078	0.327939	0.080428	0.145603
1209	041201040403	Marcellus	NY	Hamlet of Peters Corners-Ellicott Creek	50.3209	247.927	0.776345	1001.16	0.325544	0.693596	20.342	28.3836	0	0	0	0	0	0	0.119235	2.33709	1.51689	17.8343	22.161
1307	041300021001	Marcellus	NY	Hamlet of Portageville-Genesee River	53.3675	432.094	7.06379	926.631	0.352309	1.12872	1.94111	56.616	0	0	0	0	0	0	0	1.60929	0.277253	21.9576	15.1629
2506	050302040801	Marcellus	OH	Hamley Run-Hocking River	57.5403	242.453	7.9102	999.182	0.343154	1.0344	0.0219	79.5708	0	0.0173791	46.6486	0	0	0	0.034758	3.12964	1.49501	2.24158	7.87761
730	020502030104	Marcellus	PA	Hammersley Fork	84.3201	558.559	21.0452	1079.42	0.226447	0.703935	0.040558	99.6008	0	0.142315	422.565	0	0	0	0	0.363503	0.003458	0.080049	0.212396
527	020501050504	Marcellus	NY,PA	Hammond Creek	76.3617	492.842	10.5002	927.447	0.29882	0.74332	0.246384	47.8833	0	0	0	0.288102	387.468	0.013096	0	2.52246	0.317835	13.5841	33.698
5355	120901070605	Barnett	TX	Hampton Creek-Pecan Bayou	89.0569	406.455	3.74665	751.296	0.202148	0.900363	0.027283	94.421	0	0	0	0	0	0.022458	0	0.859973	0.077313	0.049514	0.902376
4311	101201040203	Mowry	WY	Hancock Draw-Lance Creek	116.752	1237.61	4.08252	349.695	0.250077	0.485773	3.50077	96.2302	12.5083	0.00856517	89.1978	0	0	0.008565	0	2.37096	0.08809	0	0
373	020501020602	Marcellus	NY	Handsome Brook	61.977	444.651	9.48289	1066.45	0.29587	0.870901	8.89773	66.9058	0	0	0	0	0	0	0	1.83916	0.349533	5.36101	16.3779
308	020501011004	Marcellus	NY	Handsome Brook	70.3494	536.555	13.0475	1142.21	0.261114	0.701479	0.671682	65.3822	0	0	0	0	0	0.014215	0.014215	1.5672	0.240424	4.68514	25.5278
4070	101101012003	Bakken	ND	Handy Water Creek	64.576	701.202	5.39308	331.509	0.336432	1.11188	0.585374	72.2742	0	0	0	0	0	0	0	0.254243	0.380702	23.5669	0.70663
5859	140500030705	Hilliard	WY	Hangout Wash	69.5372	2053.87	7.57939	340.565	0.236863	0	0	99.0383	0.644024	0.100666	127.368	0	0	0	0	0.184849	0.059319	0	0
117	020401010501	Marcellus	NY,PA	Hankins Creek-Delaware River	108.261	410.031	12.5448	1174.91	0.271277	0.626592	0.381571	81.318	0	0	0	0	0	0.018474	0	2.60091	0.275056	0.511256	11.1861
59	020200060403	Marcellus	NY	Hannacrois Creek	170.726	228.242	7.69262	1051.91	0.269239	0.607309	11.3433	67.7938	0	0	0	0	0	0.005857	0.046859	1.96759	0.945039	3.41354	7.14493
71	020200060808	Marcellus	NY	Hans Vosen Kill-Catskill Creek	127.515	130.736	6.27041	1056.97	0.29296	0.678269	16.062	60.3428	0	0	0	0	0	0.007842	0.062738	3.56449	2.42023	3.15016	4.41192
866	020503010701	Marcellus	PA	Hans Yost Creek-Deep Creek	82.4931	315.309	12.9081	1165	0.241539	0.601749	0.009819	62.8027	0	0	0	0	0	0.012122	0	2.54568	0.913179	9.97163	20.0633
4379	101301010401	Bakken	ND	Hanson Slough-Turtle Creek	112.528	578.983	1.41848	391.509	0.340348	0.866254	7.90263	10.5728	19.9763	0	0	0	0	0	0	1.80645	0.240789	58.9706	13.1295
2173	050301011106	Marcellus	OH,WV	Hardin Run-Ohio River	108.598	303.982	12.2575	995.519	0.305938	0.635399	0.032323	68.6276	9.99447	0.00920831	431.832	0	0	0.027625	0.05525	4.69916	3.64731	1.62527	5.92589
1628	050100011103	Marcellus	NY,PA	Hare Creek	77.925	481.176	5.27502	1224.6	0.355168	0.765745	6.40679	51.4645	0	0.397818	571.154	0	0	0	0.025666	2.44848	2.30936	6.34327	24.4387
2025	050200050301	Marcellus	PA	Hargus Creek	56.0859	382.032	16.9504	1089.01	0.325896	0.699024	0.019262	79.2693	0	0.142638	441.984	0.463575	61.6948	0	0	3.2717	0.208045	1.12682	13.5058
2175	050301011108	Marcellus	PA,WV	Harmon Creek	99.086	333.638	11.0296	1030.11	0.299543	0.781816	0.016348	72.5657	2.08858	0	0	0.0201845	597.322	0.151384	0	4.24815	5.65288	1.95907	5.18242
4333	101201050402	Mowry	WY	Harney Creek	80.0995	1545.35	5.2927	369.473	0.34	0.767916	2.93453	96.2846	0	0	0	0	0	0	0.012484	2.55461	0.125922	0.046063	0.016852
5117	120602030302	Barnett	TX	Harris Creek-South Bosque River	101.234	205.251	1.66723	902.215	0.301858	0.368342	3.77808	42.839	1.95377	0	0	0	0	0	0	3.20133	2.05594	33.9823	3.77719
4621	101800060206	Hilliard	WY	Harris Slough	56.2635	2269.54	3.10749	348.588	0.264315	2.64249	2.02547	97.9745	0	0	0	0	0	0	0.017774	0.233035	0.159846	0	0
3816	100600060601	Bakken	MT	Harrys Creek	42.1381	730.56	2.27391	439.111	0.355395	1.41438	0.29261	17.5822	0	0.949259	627.99	0	0	0	0	1.50939	0.258394	78.9086	0
3302	111102020403	Fayetteville	AR	Hartman Lake-Arkansas River	100.334	116.674	2.10773	1235.19	0.271785	0.779298	3.1639	19.6838	60.4015	0.318935	763.597	0	0	0	0.0598	0.514532	1.12977	34.2334	32.4613
4856	120301040105	Barnett	TX	Harts Creek-Denton Creek	110.898	288.403	3.31761	959.239	0.279966	0.8102	0	79.7752	54.6367	0.243466	447.19	0.441846	397.414	0.072138	0	1.23205	0.300341	3.19753	11.1305
5858	140500030704	Hilliard	WY	Hartt Cabin Draw-Sand Creek	167.67	1971.49	5.84759	292.543	0.267366	0	0.026299	95.5564	8.43215	0.00596411	61.1439	0.0178923	82.3866	0	0.011928	0.35079	0.093981	0	0.002147
3667	090202020603	Bakken	ND	Harvey Dam-Sheyenne River	70.2315	490.415	0.917045	474.367	0.365149	1.10305	7.43503	6.79302	31.6892	0	0	0	0	0.014239	0.028477	3.78169	1.29099	48.1406	27.5001
615	020501070301	Marcellus	PA	Harveys Lake-Harveys Creek	119.733	381.346	9.7816	1156.04	0.290656	0.747767	0.838953	69.0941	0	0	0	0.0083519	596.252	0.008352	0	3.34089	0.918743	9.94339	9.76222
1598	050100010502	Marcellus	NY,PA	Haskell Creek	82.8158	547.044	13.2397	1071.58	0.28075	0.526821	0.192373	82.9267	0	0	0	0	0	0	0	2.21106	0.232716	9.2654	5.48968
3309	111102020606	Fayetteville	AR	Haw Creek-Big Piney Creek	68.6914	418.68	20.2695	1344.98	0.297524	3.40736	0.149353	95.6386	0	0	0	0	0	0	0	2.86214	0.177023	0	1.57214
3564	090100060602	Bakken	ND	Hawkeye School	64.9626	621.292	1.41711	366.303	0.345621	0.988653	3.50274	15.8178	0	0	0	0	0	0	0	0.966075	0.770382	71.4973	0.922796
2757	050400050302	Marcellus	OH	Hawkins Run-Leatherwood Creek	146.533	283.693	7.46234	995.352	0.330662	0.979716	0.357435	60.821	0	0.102366	478.334	0.0136488	398.287	0.020473	0	4.03034	1.54801	16.3075	10.5308
5333	120901070205	Barnett	TX	Hay Branch-Pecan Bayou	127.352	487.237	2.73901	727.153	0.228574	0.594441	1.6676	87.0719	8.43737	0.00785224	124.913	0	0	0.015704	0	0.899649	0.123501	4.60497	0.421846
3712	100600021402	Bakken	MT	Hay Creek	67.6451	738.111	3.24124	421.792	0.351838	0.736175	0.671802	44.5637	7.69973	0	0	0	0	0.088698	0	5.90056	0.11265	52.1651	0
3751	100600030706	Bakken	MT	Hay Creek	61.5171	749.25	2.48306	424.704	0.173849	1.06803	0.355502	26.1916	0.64864	0	0	0	0	0	0	1.74457	0.234207	69.8203	0
4422	101301031504	Bakken	ND	Hay Creek	95.4878	564.63	2.37205	350.917	0.246344	0.532042	1.14964	43.219	23.4061	0	0	0	0	0	0	0.005865	9.20786	13.6986	3.54881
4299	101201030505	Mowry	WY	Hay Creek	129.062	1350.96	3.23743	336.41	0.276916	0.900508	0.354882	99.1368	0	0	0	0	0	0	0	1.45812	0.077035	0.052988	0.108765
5302	120901060309	Barnett	TX	Hay Creek-Home Creek	67.7409	443.404	2.14163	706.876	0.291577	0.653295	0	90.9976	1.63194	0	0	0	0	0	0	0.517361	0.08193	5.3743	0.58607
5455	140401020105	Hilliard	WY	Hay Gulch	59.3674	2343.77	7.53294	375.736	0.171237	2.12841	1.47977	89.3914	89.2134	0	0	0	0	0.016844	0.050533	0.876083	0.06007	0	6.62108
5737	140402001005	Hilliard	WY	Hay Reservoir-Red Creek	51.2494	2053.74	2.49632	195.718	0.24	2.28549	0	98.9478	3.1472	0.370736	1159.89	0.0390248	156.995	0	0	0.328796	0.172121	0	0
4596	101302040206	Bakken	ND	Hay Slough Creek-Cannonball River	46.5149	778.502	2.30186	365.273	0.221438	1.05764	0.611254	25.075	0	0	0	0	0	0	0	0.587781	0.218717	37.7121	32.9323
285	020501010603	Marcellus	NY	Hayden Creek-Ostego Lake	108.534	451.329	8.80069	1102.89	0.30076	0.767935	5.55362	41.9366	0	0	0	0	0	0.018427	0.009214	2.08427	0.554856	11.4804	18.553
3062	050600011204	Marcellus	OH	Hayden Run-Scioto River	123.598	271.565	1.56429	956.84	0.383999	0.633386	0.022573	3.97859	0	0	0	0	0	0.032363	0	7.7546	24.6193	14.3845	1.26479
2046	050200050701	Marcellus	PA	Haymakers Run-Turtle Creek	144.122	341.236	10.5185	1026.66	0.278131	0.945232	0	55.2425	0	0.673041	273.219	0.00693857	31.4458	0.013877	0.083263	5.60545	12.1828	0.660697	7.76537
4566	101302030302	Bakken	ND	Haymarsh Creek	132.107	667.564	3.70602	323.624	0.254784	0.330617	0.897261	53.0317	0	0	0	0	0	0.00757	0	0.738435	0.478682	37.283	5.13149
2377	050302011004	Marcellus	OH,WV	Haynes Run-Ohio River	78.4541	298.226	16.674	1139.01	0.303138	0.863375	0	66.6411	15.3292	0.0509852	425.464	0.280419	448.712	0.012746	0.038239	3.47528	5.79671	1.05867	4.83799
985	020802010405	Marcellus	VA	Hays Creek-Potts Creek	52.699	561.557	17.2814	1001.52	0.241339	1.19497	0	90.9547	0	0	0	0	0	0.018976	0.094878	2.40847	0.561739	0.20833	4.15635
5535	140401040602	Hilliard	WY	Haystack Butte-Sublettes Flat	175.893	2047.93	1.4779	192.898	0.232089	0.364092	0.176526	99.0846	0.011107	0.00568528	127.613	0	0	0	0.005685	0.606943	0.515537	0	0
2734	050400041004	Marcellus	OH	Hayward Run-Wolf Creek	108.518	249.178	7.81991	1053.71	0.326048	0.956629	0.008294	58.5584	0	0.00921503	368.626	0	0	0.009215	0	2.7153	0.514261	11.4499	23.9515
237	020401060305	Marcellus	PA	Hazle Creek	51.1862	489.561	6.61564	1284.31	0.228822	0.337545	0.163548	78.6754	0	0	0	0	0	0.039073	0.019537	3.14608	4.67588	0.228616	0.562746
3231	110100140901	Fayetteville	AR	Headwater Ten Mile Creek	81.9084	177.467	4.62442	1259.07	0.296283	1.02736	0.129653	51.4602	0	0	0	0.87903	283.186	0	0.036626	0.930778	0.817376	0	43.8283
4875	120301050107	Barnett	TX	Headwaters Fivemile Creek	97.6212	184.869	2.59147	959.365	0.287356	1.09178	0.181619	21.9796	0.534192	0	0	0	0	0.010244	0	9.00798	27.148	1.33955	1.48429
1579	050100010301	Marcellus	PA	Headwaters Allegheny River	122.833	674.258	14.3459	1057.36	0.267592	0.755368	0.052028	76.6195	0	0.0244235	35.4818	0.048847	337.912	0	0	2.02454	0.227943	4.70307	16.2057
3072	050600011402	Marcellus	OH	Headwaters Alum Creek	92.0454	325.937	1.56533	1003.39	0.417909	1.16338	0.529069	30.6009	0	0.173827	436.422	0.0108642	295.274	0.010864	0	3.4087	1.17244	52.3701	8.1952
3200	110100140101	Fayetteville	AR	Headwaters Archey Creek	80.7794	486.595	14.8727	1351.44	0.244792	0.980124	0.405544	81.4597	0	0	0	0	0	0	0	0.961659	0.121741	0.027853	15.8797
1078	041100030302	Marcellus	OH	Headwaters Aurora Branch	97.011	341.907	2.66393	1028.03	0.339462	0.902078	0.904453	48.6614	0	0.237086	316.878	0.0103081	326.634	0.041232	0.061849	4.48519	5.96217	8.17254	6.64471
778	020502050401	Marcellus	PA	Headwaters Babb Creek	110.627	562.568	10.1152	989.286	0.297891	0.821535	0.958347	88.7284	0	0.0542362	412.315	0.216945	959.717	0	0.009039	0.838924	0.067637	2.72047	5.74764
25	020200050201	Marcellus	NY	Headwaters Batavia Kill	109.887	645.98	15.9312	1205.23	0.250688	0.322498	4.59825	86.093	0	0	0	0	0	0.045501	0	1.91927	0.41358	0.563519	3.17307
3221	110100140702	Fayetteville	AR	Headwaters Big Creek-Little Red River	122.049	262.241	7.99312	1292.24	0.249462	1.00935	0.02065	79.4057	0	0	0	0.163868	356.537	0	0.008193	1.07061	0.364849	0.074486	17.7586
1187	041201030602	Marcellus	NY	Headwaters Big Sister Creek	65.7731	297.901	2.84941	1051.97	0.304756	0.888837	2.48033	46.4437	0	0	0	0	0	0	0.015204	2.50655	0.905794	20.6307	24.0427
3064	050600011302	Marcellus	OH	Headwaters Big Walnut Creek	143.287	358.272	1.5343	1023.99	0.419355	1.21278	0.649399	33.6815	0	0.020937	318.83	0	0	0	0	3.68958	0.597064	48.8852	10.8909
2769	050400050506	Marcellus	OH	Headwaters Birds Run	37.1661	302.782	11.9957	998.689	0.3787	0.694806	0	76.6282	0	0.322875	392.777	0	0	0.026906	0.026906	3.61646	0.484148	6.13965	9.93727
1335	041300030602	Marcellus	NY	Headwaters Black Creek	119.846	273.905	2.37238	896.158	0.31193	0.64801	4.66056	12.8162	0	0	0	0	0	0.025032	0.058408	3.19169	1.97399	36.6889	34.1416
1555	041402030202	Marcellus	NY	Headwaters Black Creek	46.4129	134.895	1.65592	1110.44	0.230534	0.666949	20.8688	60.6051	0	0	0	0	0	0	0.064637	1.43735	0.290992	6.51023	7.89489
3077	050600011503	Marcellus	OH	Headwaters Blacklick Creek	126.612	311.648	1.21149	1002.32	0.36053	0.987075	0.319148	23.1073	0	0	0	0	0	0	0.015796	5.69151	11.7003	23.6404	11.2214
3633	090100081006	Bakken	ND	Headwaters Blackwater Coulee	40.5733	607.235	2.09009	457.268	0.342597	2.53829	2.1539	14.1567	0	0	0	0	0	0	0	0.813122	0.564783	75.3444	1.81451
2974	050500070801	Marcellus	WV	Headwaters Blue Creek	128.357	378.944	22.7685	1161.08	0.228432	0.791016	0.348472	96.279	0	0.864776	341.893	0	0	0.007791	0	1.8628	0.055405	0.014023	0.049782
4449	101302010501	Bakken	ND	Headwaters Branch Knife River	102.294	718.244	3.73814	380.493	0.238782	0.59384	1.09726	60.0341	0	0	0	0	0	0	0	1.19208	0.427376	23.3407	10.7385
2815	050500020801	Marcellus	WV	Headwaters Brush Creek	85.6778	792.085	11.1493	1002.1	0.28	0.798303	0	60.9579	0	0	0	0	0	0.116716	0	6.98368	11.764	0.071438	6.24245
1966	050200030102	Marcellus	WV	Headwaters Buffalo Creek	107.169	378.846	18.0853	1219.88	0.29325	0.966694	0	90.548	0	0.289263	287.826	0	0	0.046655	0	2.54454	0.287818	2.13441	1.40811
2271	050301060102	Marcellus	PA	Headwaters Buffalo Creek	116.147	363.012	10.4364	1012.86	0.327995	0.942744	0.003874	58.5956	0	0.0602685	398.89	0.344392	282.691	0.00861	0	2.82515	0.790425	6.7082	26.715
2957	050500070501	Marcellus	WV	Headwaters Buffalo Creek	101.162	498.674	24.426	1277.96	0.242726	0.869547	0	96.6635	0	0.0296553	449.474	0	0	0.009885	0	1.44288	0.123378	0.132569	0.386142
1166	041201030201	Marcellus	NY	Headwaters Buffalo Creek	67.1656	448.172	4.2999	1117.41	0.342371	1.25917	5.61451	47.1807	0	0	0	0	0	0	0.014889	1.51696	0.289141	16.9588	27.1721
1890	050100090102	Marcellus	PA	Headwaters Buffalo Creek	130.399	388.06	9.239	1055.01	0.275434	0.843491	0.137331	74.7911	0	0.253069	326.119	0.0460125	311.567	0.007669	0.038344	3.19412	0.794065	10.9996	6.61468
5291	120901060207	Barnett	TX	Headwaters Bull Creek	138.361	478.767	1.62796	684.438	0.258385	0.28352	0.004554	73.4516	32.8104	0	0	0	0	0.02891	0	0.96735	0.139788	19.5812	0.655742
3180	080203010202	Fayetteville	AR	Headwaters Bull Creek	96.3193	119.119	5.48145	1270.15	0.307283	1.12986	0.174722	54.0153	1.90847	0	0	0.124586	29.1646	0	0.020764	0.859994	0.24435	1.3847	41.4905
2147	050301010605	Marcellus	OH	Headwaters Bull Creek	47.3403	349.59	3.90282	983.369	0.439806	0.952057	0.882045	32.0806	0	0	0	0	0	0	0.042247	5.45299	3.11531	28.3129	21.9428
4408	101301010902	Bakken	ND	Headwaters Burnt Creek	167.303	628.122	2.41206	401.337	0.281599	0.417248	0.824654	47.7132	8.22686	0	0	0	0	0	0	1.54469	0.583875	39.2451	6.93829
1531	041402020604	Marcellus	NY	Headwaters Butternut Creek	112.968	373.269	9.14601	1042.46	0.305772	0.872344	6.54186	51.7056	0	0	0	0	0	0.008852	0.017704	2.55191	0.516116	12.064	23.3976
2928	050500060201	Marcellus	WV	Headwaters Cabin Creek	91.1932	531.94	35.0285	1194.26	0.210746	0.909592	0.006909	89.2067	0	0.197383	338.619	0	0	0	0	1.78432	0.982511	0.039478	1.01064
3372	111102050102	Fayetteville	AR	Headwaters Cadron Creek	162.959	221.701	3.86983	1291.57	0.29789	0.381839	0.01988	52.958	0	0	0	1.40526	246.434	0.012273	0.006137	0.483558	0.845025	0.273901	41.7346
1296	041300020901	Marcellus	NY	Headwaters Canaseraga Creek	55.4563	540.545	11.5964	960.035	0.296156	0.767296	2.36226	80.1447	0	0	0	0	0	0	0	1.40458	0.155753	6.77364	7.95801
1284	041300020603	Marcellus	NY	Headwaters Caneadea Creek	84.7324	561.496	8.19068	1089.58	0.292843	0.568905	0.76892	73.8981	0	0	0	0	0	0	0	1.69072	0.147146	14.0158	9.36723
454	020501040402	Marcellus	NY	Headwaters Canisteo River	84.561	548.568	9.57524	967.811	0.29339	0.433451	0.862959	78.1057	0	0	0	0	0	0.011826	0	1.41814	0.096894	7.28461	12.5102
2072	050200060401	Marcellus	MD	Headwaters Casselman River	122.317	796.815	8.22643	1205.54	0.25514	0.508249	0.412803	77.6269	0	0	0	0	0	0.008175	0.024526	1.60153	0.175887	0.696836	15.3584
1423	041402010601	Marcellus	NY	Headwaters Catherine Creek	93.5395	360.432	10.1937	890.999	0.320601	0.970832	5.71613	57.5731	0	0	0	0	0	0	0.010691	2.28736	1.35132	6.82067	21.6205
1143	041201020102	Marcellus	NY	Headwaters Cattaraugus Creek	110.968	531.31	4.41769	1137.01	0.286228	0.897533	7.56951	42.3567	0	0	0	0	0	0.018023	0.009012	1.44472	0.370437	21.6435	24.0826
1161	041201030101	Marcellus	NY	Headwaters Cayuga Creek	82.3038	429.162	5.1069	1060.15	0.297699	0.94001	1.42276	45.3118	0	0	0	0	0	0	0	1.37005	0.356062	15.8155	32.9236
427	020501030602	Marcellus	NY	Headwaters Cayuta Creek	105.511	466.53	11.6119	983.163	0.297955	0.893813	7.26825	72.8275	0	0	0	0	0	0	0.028433	1.46923	0.354081	5.85571	9.6037
2444	050302030401	Marcellus	WV	Headwaters Cedar Creek	123.142	357.695	20.9594	1223.06	0.29	0.898235	0	91.6706	0	0.0812074	343.47	0	0	0	0	2.26333	0.345375	1.1944	2.7192
4219	101102050401	Bakken	ND	Headwaters Cherry Creek	148.89	692.977	3.04692	361.552	0.207247	0.632452	0.916865	40.2206	0	0.0201491	648.779	0.221641	464.221	0	0	1.70594	0.303587	54.4196	0.594119
1060	041100020503	Marcellus	OH	Headwaters Chippewa Creek	46.1178	331.208	3.69985	1014.88	0.329748	1.20068	4.14373	37.3658	0	1.0625	28.5738	0.477039	349.832	0	0	5.02577	11.5723	0.033181	0.462583
2524	050400010201	Marcellus	OH	Headwaters Chippewa Creek	57.839	329.908	1.89589	980.132	0.402084	0.997145	2.31708	31.6906	0	0.0518681	24.7119	0	0	0	0	3.30725	2.80892	24.3519	23.9597
1534	041402020701	Marcellus	NY	Headwaters Chittenango Creek	56.9531	494.786	7.1276	1140.37	0.282348	0.566427	6.57483	57.9223	0	0	0	0	0	0.052675	0	2.01766	0.54477	10.4183	18.8904
5310	120901060502	Barnett	TX	Headwaters Clear Creek	87.9592	463.873	1.97043	736.801	0.282767	0.576407	0.009209	84.4754	0	0.0113689	393.437	0	0	0.022738	0	0.866569	0.230259	5.66874	2.48954
3013	050500090101	Marcellus	WV	Headwaters Clear Fork	94.201	638.044	28.6819	1230.2	0.20285	0.731247	0	92.5362	0	0	0	0	0	0.010616	0	2.12115	0.522884	0	1.39092
3089	050701010202	Marcellus	WV	Headwaters Clear Fork	96.4104	682.721	33.1338	1294.24	0.223735	0.595576	0	94.2835	0	0.404521	429.658	0	0	0	0	1.36096	0.770668	0	0.704876
656	020502010301	Marcellus	PA	Headwaters Clearfield Creek	146.946	592.902	8.91579	1115.81	0.264363	0.833758	0	71.5165	0	0.102078	281.997	0	0	0.027221	0	3.32384	1.13299	6.04433	13.0233
2750	050400050202	Marcellus	OH	Headwaters Collins Fork	87.8481	302.675	6.64983	995.012	0.42187	0.817417	0.307374	77.2297	0	0.0910663	638.383	0.0227666	174.368	0.239049	0.056916	2.16752	0.454995	4.1977	8.5327
1643	050100020101	Marcellus	NY	Headwaters Conewango Creek	57.8216	494.381	10.8766	1150.58	0.303232	0.568046	0.927525	66.3974	0	0	0	0	0	0.017295	0.017295	1.63427	0.160574	15.6886	14.6708
1136	041201010601	Marcellus	PA	Headwaters Conneaut Creek	164.444	332.119	2.97056	1158.57	0.45484	1.1707	2.36684	53.7664	0	0.425677	28.5725	0.0182433	112.393	0.006081	0	2.97881	0.913365	25.8579	11.7713
479	020501040801	Marcellus	NY,PA	Headwaters Cowanesque River	98.339	618.535	13.7886	991.853	0.286856	0.761494	0.037522	59.9045	0	0.223716	564.194	0	0	0.010169	0	2.90159	0.237615	8.84697	27.6291
2893	050500050201	Marcellus	WV	Headwaters Cranberry River	121.718	1156.13	20.0434	1555.05	0.249024	0.662545	0	98.3435	3.51054	0	0	0	0	0	0	0.544562	0.039875	0	0
1823	050100061001	Marcellus	PA	Headwaters Crooked Creek	70.1784	420.131	12.0829	1192.04	0.29792	0.710871	0	69.6854	0	1.28245	365.488	0	0	0	0	3.07767	0.723387	4.27294	18.6063
2765	050400050502	Marcellus	OH	Headwaters Crooked Creek	41.4784	291.685	6.99159	989.003	0.340009	0.881431	0	41.9426	0	0.144654	237.885	0	0	0	0	3.30757	0.638492	3.30932	47.9385
1968	050200030201	Marcellus	WV	Headwaters Deckers Creek	77.826	576.506	8.18963	1251.73	0.268235	0.770397	0.035842	63.2405	0	0	0	0	0	0.128492	0	4.35425	1.57304	4.71835	19.3798
4958	120601050103	Barnett	TX	Headwaters Deep Creek	108.913	531.996	3.9185	697.528	0.293371	0.718499	0.058679	92.1362	21.5044	0	0	0	0	0	0	0.9555	0.154913	3.30421	0.603321
5307	120901060405	Barnett	TX	Headwaters Deep Creek	102.677	478.162	2.99801	704.899	0.29091	0.740541	0	91.3067	15.4117	0	0	0	0	0.048697	0	0.730495	0.096819	3.12974	0.021911
2833	050500030105	Marcellus	WV	Headwaters Deer Creek	79.6294	915.872	13.801	1145.05	0.273218	0.391417	1.69993	84.8328	14.933	0	0	0	0	0	0	2.34546	0.244637	3.28458	5.21283
3397	090100020303	Bakken	CN,ND	Headwaters Des Lacs River	5.9182	577.104	1.12681	337.474	0.344463	5.33469	0.716027	9.52163	0	0	0	0	0	0	0	0.537731	0.280774	80.7434	0
2673	050400030802	Marcellus	OH	Headwaters Doughty Creek	85.0983	334.536	7.32862	1003.58	0.389073	0.800853	0.014809	25.0476	0	0.0235022	333.636	0	0	0	0.023502	4.77724	1.53544	27.2202	39.5917
5679	140401090302	Hilliard	CO	Headwaters Douglas Draw	122.972	1991.67	7.91697	324.872	0.269678	0.411566	0.006587	99.3626	0	0	0	0	0	0	0.016264	0.219708	0.231506	0	0.163934
5673	140401090209	Hilliard	CO,WY	Headwaters Dry Creek	107.968	2075.08	8.57076	341.704	0.250012	0.870411	0	99.6574	0	0	0	0	0	0	0.009262	0.050703	0.198438	0	0
4324	101201050201	Mowry	WY	Headwaters Dry Creek	101.661	1533.62	3.51764	322.013	0.276633	0.72039	0.005312	99.9867	0	0	0	0	0	0.009837	0.019673	4.39419	0.077931	0	0
5803	140500011102	Hilliard	CO	Headwaters Dry Creek	47.2644	2242.27	16.72	533.161	0.199902	1.73296	0.203759	97.4635	0	0	0	0	0	0	0.063473	0.31441	0.230343	0	1.88525
3879	100902020201	Mowry	WY	Headwaters Dry Fork Powder River	99.8644	1619.77	6.66488	367.796	0.339949	0.927615	2.05908	96.938	0	0.0400543	224.942	0.0600815	296.498	0.040054	0.040054	1.59196	0.368634	0	0
4730	111302090503	Barnett	TX	Headwaters Duck Creek	96.0139	295.537	1.3511	780.874	0.28328	0.220797	0.038429	85.3115	0.39812	0	0	0	0	0.052076	0	0.681601	0.986746	7.34471	0.925119
2219	050301030401	Marcellus	OH	Headwaters Eagle Creek	53.7939	352.685	3.48092	1051.07	0.412174	0.762159	1.04071	51.7309	0	0.260252	487.996	0	0	0.018589	0	3.00973	1.40036	24.7294	13.7584
1173	041201030302	Marcellus	NY	Headwaters East Branch Cazenovia Creek	80.0589	444.238	5.48112	1163.27	0.316185	1.21557	2.74567	71.2424	0	0	0	0	0	0.024982	0	1.97484	0.586845	8.97009	12.4219
1253	041300010701	Marcellus	NY	Headwaters East Branch Eighteenmile Creek	55.6359	173.638	1.42143	946.094	0.342528	1.06417	8.85744	16.9629	0	0	0	0	0	0	0.035948	2.0366	1.23986	34.7716	31.9334
1503	041402020102	Marcellus	NY	Headwaters East Branch Fish Creek	116.625	557.476	3.08311	1450.53	0.279958	0.894596	16.8674	79.0963	0	0	0	0	0	0.008574	0	0.414946	0.001574	0.020833	0.243057
412	020501030401	Marcellus	NY	Headwaters East Branch Owego Creek	47.2276	501.841	11.7686	1114.25	0.298221	1.02338	5.95969	73.0347	0	0	0	0	0	0.042348	0.042348	1.50017	0.181687	7.43627	11.2201
1016	041100010201	Marcellus	OH	Headwaters East Branch Rocky River	104.942	337.809	4.26606	987.945	0.346424	1.06643	5.45506	51.1575	0	0.0762324	483.852	0	0	0.085761	0	3.83916	4.44052	5.04164	8.4948
2396	050302020302	Marcellus	OH	Headwaters East Branch Shade River	97.2082	243.753	7.96533	1054.59	0.371331	0.950113	0	66.8142	0	0.0102872	933.113	0	0	0.020574	0	2.79216	0.614439	4.82946	22.0016
3593	090100071202	Bakken	ND	Headwaters East Branch Short Creek	76.0844	644.462	1.97799	331.029	0.338281	0.502542	1.96719	40.7916	0	0.0262866	33.9979	0.0262866	61.2272	0	0	0.174405	0.430013	50.7092	1.34852
4166	101101020401	Bakken	ND	Headwaters East Fork	77.4738	706.924	1.95352	438.012	0.201239	1.01817	0.192855	6.56637	0	0	0	0	0	0	0	2.14233	0.380157	88.4752	0
3382	111102050301	Fayetteville	AR	Headwaters East Fork Cadron Creek	138.815	216.918	3.70002	1286.42	0.306675	0.360928	0.041496	40.0137	0	0	0	0.842846	238.781	0.007204	0.021611	0.608839	0.766806	0.899295	54.2832
2830	050500030102	Marcellus	WV	Headwaters East Fork Greenbrier River	102.243	1113.93	20.0971	1274.18	0.248067	0.770314	0.125869	95.2971	0	0	0	0	0	0	0	1.01569	0.048138	0.022885	0.354722
4723	111302090402	Barnett	TX	Headwaters East Fork Little Wichita River	94.0007	319.62	2.11823	828.749	0.248619	0.195219	0.02298	90.248	0	0	0	0	0	0	0	1.14112	0.223966	1.3874	0.128303
1289	041300020703	Marcellus	NY	Headwaters East Koy Creek	69.6639	552.119	3.83126	1126.52	0.293129	0.899933	5.34694	40.0401	0	0	0	0	0	0.028709	0	1.88512	0.307805	30.5737	20.3373
2808	050500020603	Marcellus	WV	Headwaters East River	44.5557	795.425	22.0435	1029.19	0.259395	0.440896	0	73.5176	0	0	0	0	0	0.044888	0.067331	5.03969	6.65951	0	3.9558
3538	090100050601	Bakken	ND	Headwaters Egg Creek	130.688	508.794	0.727761	518.644	0.371216	0.0144035	4.93689	4.49684	0	0	0	0	0	0	0	0.001394	0.287715	83.8189	2.61685
3005	050500080401	Marcellus	WV	Headwaters Eighteenmile Creek	90.0886	269.084	11.8177	1082.81	0.300491	0.844573	0	78.0789	0	0.488408	399.391	0.0111002	79.4555	0	0	3.12676	0.285554	2.15385	14.3876
1255	041300010703	Marcellus	NY	Headwaters Eighteenmile Creek	61.7984	153.21	1.99646	934.465	0.301098	0.895025	2.38667	28.3357	0	0	0	0	0	0	0.016182	3.48094	6.86124	22.5052	23.6556
1180	041201030501	Marcellus	NY	Headwaters Eighteenmile Creek	53.5031	412.165	6.73065	1179.45	0.335583	1.38055	0.908388	67.8717	0	0	0	0	0	0	0.01869	2.64032	0.557952	8.22259	16.3813
4863	120301040301	Barnett	TX	Headwaters Elizabeth Creek	138.407	242.248	1.61637	948.366	0.262506	0.41716	0.100788	54.8268	1.27117	1.72679	417.344	2.49265	466.492	0	0	4.42492	4.83606	17.2926	13.1766
1946	050200020202	Marcellus	WV	Headwaters Elk Creek	94.2231	407.414	15.8392	1205.95	0.291135	0.704296	0.036291	76.3955	0	0.116744	533.522	0	0	0	0	2.71979	0.313545	2.36465	14.3961
5776	140500010601	Hilliard	CO	Headwaters Elkhead Creek	120.051	2616.78	15.1993	838.76	0.299352	0.878541	0.778907	97.6888	0	0	0	0	0	0	0	0.071646	0.05031	0	0.984317
3131	050702010202	Marcellus	WV	Headwaters Elkhorn Creek	103.958	753.011	24.5023	1156.07	0.247187	0.932061	0	89.3211	0	0.480962	311.318	0	0	0	0	2.7988	1.69378	0	1.26127
1144	041201020103	Marcellus	NY	Headwaters Elton Creek	76.7184	573.12	6.2618	1114.41	0.288312	0.436878	1.66088	53.1892	0	0	0	0	0	0.013035	0	1.74843	0.204584	25.4164	16.42
5767	140500010503	Hilliard	CO	Headwaters Fish Creek	89.3505	2529.47	17.5725	626.124	0.302158	0.902744	0.303235	93.5827	0	0	0	0	0	0.022384	0	0.17927	0.130109	0	5.58013
19	020200041001	Marcellus	NY	Headwaters Flat Creek	111.107	356.222	4.72935	1033.74	0.308973	0.817229	14.6774	25.5463	0	0	0	0	0	0.009	0	1.88803	0.628323	11.6635	42.8448
5783	140500010701	Hilliard	CO	Headwaters Fortification Creek	91.4473	2320.46	12.6399	634.72	0.310753	0.61167	0.018699	93.7517	0	0.043741	53.2573	0	0	0	0	0.145061	0.239521	1.02843	3.96414
40	020200050501	Marcellus	NY	Headwaters Fox Creek	44.6614	417.826	8.88025	1068.41	0.290125	0.999234	8.64737	58.2302	0	0	0	0	0	0.044781	0.044781	2.33235	0.710008	2.36186	22.9233
3619	090100080902	Bakken	ND	Headwaters Gassman Coulee	65.9242	603.737	1.63525	443.993	0.343055	0.533149	0.959583	13.9952	0	0.0151689	13.6457	0	0	0	0	1.26195	0.266445	78.5643	2.47744
382	020501020701	Marcellus	NY	Headwaters Genegantslet Creek	54.7951	514.197	5.79362	1136.23	0.301578	0.662869	1.21533	84.1581	0	0	0	0	0	0.01825	0	1.38908	0.143261	0.302189	11.3321
1263	041300020103	Marcellus	NY,PA	Headwaters Genesee River	116.325	649.768	11.0527	1010.05	0.279656	0.658697	0.034814	60.1489	0	0.309478	565.126	0	0	0	0.008597	2.57816	0.324519	4.83227	31.5072
2879	050500040205	Marcellus	WV	Headwaters Glade Creek	67.5107	903.875	8.21839	1142.17	0.277444	0.870723	0	52.1961	0	0.0148125	7.74566	0	0	0.044437	0	3.81445	2.012	0.153294	36.4681
1979	050200040101	Marcellus	WV	Headwaters Glady Fork	95.251	974.25	18.5733	1385.42	0.251523	0.746924	0.511207	94.3285	0	0	0	0	0	0	0	1.59786	0.072986	0.449786	1.15187
3199	110100130601	Fayetteville	AR	Headwaters Glaise Creek	121.875	129.466	3.87034	1272.83	0.247484	0.381468	4.21925	54.0394	27.8736	0	0	0.221538	36.9891	0.008205	0.01641	0.426137	0.463394	15.285	22.3899
2479	050302031101	Marcellus	WV	Headwaters Goose Creek	59.9735	301.637	14.7305	1143.9	0.295712	0.881021	0	89.6358	0	0.016674	514.795	0	0	0	0	3.19965	0.514791	0.535537	3.25673
5280	120901060101	Barnett	TX	Headwaters Grape Creek	134.621	549.091	2.60951	672.677	0.267337	0.411085	0	98.5994	0.140595	0	0	0	0	0.029713	0	0.831596	0.08736	0.215944	0
1393	041401020801	Marcellus	NY	Headwaters Grindstone Creek	64.4383	162.992	2.6715	1226.2	0.219831	0.818913	16.9064	70.8303	0	0	0	0	0	0.031037	0	1.56631	0.268028	1.2847	7.01279
5397	120902050104	Barnett	TX	Headwaters Hamilton Creek	122.557	400.192	2.97715	776.693	0.263568	0.756222	0.016889	87.5407	0	0	0	0	0	0.024478	0.016319	2.89545	2.20027	0.149794	0.106471
5301	120901060308	Barnett	TX	Headwaters Hay Creek	84.8719	456.522	1.76368	701.479	0.258261	0.54805	0	81.141	5.84635	0	0	0	0	0.058912	0	1.02184	0.119028	12.0937	0.344685
2453	050302030603	Marcellus	WV	Headwaters Henry Fork	60.9708	314.569	15.6422	1176.75	0.29	0.948615	0	89.0099	0	0.180414	276.954	0.0492039	387.579	0	0	2.40295	0.132087	0.478278	5.39539
4837	120301030801	Barnett	TX	Headwaters Hickory Creek	106.546	249.924	1.57775	986.357	0.318201	0.650165	0.008448	50.0376	1.2455	0.976104	452.486	0.816548	425.724	0.018771	0	3.88668	0.774443	27.2529	16.6851
5337	120901070304	Barnett	TX	Headwaters Hog Creek	83.671	505.433	2.50685	775.487	0.227423	0.357234	0.266753	66.0557	42.8388	0	0	0	0	0.035855	0	0.92349	0.468194	9.53533	15.3146
2949	050500070301	Marcellus	WV	Headwaters Holly River	141.525	662.613	25.0679	1486.85	0.251701	0.912676	0.012083	94.8526	0	0	0	0	0	0	0	2.19279	0.142897	0.241024	0.630223
2902	050500050501	Marcellus	WV	Headwaters Hominy Creek	137.822	830.29	17.5396	1329.52	0.250565	0.956732	0.14629	92.4942	0	0	0	0	0	0	0	2.82476	0.445393	0.400337	1.26371
2854	050500030601	Marcellus	WV	Headwaters Howard Creek	68.9911	752.982	19.1361	1067.52	0.252659	1.05575	0	94.347	0	0	0	0	0	0	0.043484	2.85708	0.387802	0.103066	2.30137
4968	120601050302	Barnett	TX	Headwaters Hubbard Creek	104.957	523.394	4.13639	686.318	0.278611	1.03756	0.029154	95.7563	6.46914	0	0	0	0	0.019055	0	2.47105	0.277531	0.436457	0
625	020501070501	Marcellus	PA	Headwaters Huntington Creek	77.7729	439.918	13.6829	1202.28	0.288379	0.686125	0.380721	91.7063	0	0	0	0	0	0	0.012858	2.47465	0.155853	0.962796	4.39623
2092	050200060801	Marcellus	PA	Headwaters Indian Creek	88.7426	634.7	13.0891	1284.17	0.258265	0.85216	0.007101	81.1086	0	0.0112686	628.946	0	0	0	0	3.52569	1.38152	0.856166	9.13988
1364	041401010701	Marcellus	NY	Headwaters Irondequoit Creek	87.6219	205.338	3.2929	858.512	0.284586	1.05851	4.53924	30.7835	0	0	0	0	0	0.011413	0.102714	3.24598	1.47727	11.7225	41.7304
1590	050100010401	Marcellus	NY,PA	Headwaters Ischua Creek	74.6021	556.638	7.37904	1116.65	0.29624	0.491917	1.97379	60.0849	0	0	0	0	0	0.013404	0.053618	1.73396	0.402613	19.2662	13.1506
2101	050200061001	Marcellus	PA	Headwaters Jacobs Creek	136.252	447.689	8.60715	1097.2	0.269986	0.813768	0.003303	50.2887	0	0.755955	59.2829	0	0	0.022018	0.014679	5.1817	4.02825	7.40379	25.108
2699	050400040402	Marcellus	OH	Headwaters Jonathon Creek	72.5351	299.551	4.75233	1017.96	0.394674	0.982853	0.233256	31.6162	0	0.0413593	374.866	0	0	0.013786	0.027573	4.00351	0.85022	35.8669	24.4063
1304	041300020909	Marcellus	NY	Headwaters Keshequa Creek	82.5583	456.859	7.64044	941.575	0.304656	0.813052	1.01471	49.7144	0	0	0	0	0	0.024225	0.060563	2.24258	0.599095	16.6834	26.8785
2655	050400030501	Marcellus	OH	Headwaters Killbuck Creek	57.4131	326.458	1.75028	971.121	0.426751	0.747806	1.45012	17.4186	0	0.191594	477.319	0	0	0.017418	0	3.01279	1.7175	46.8615	26.7511
2837	050500030202	Marcellus	WV	Headwaters Knapp Creek	123.35	885.322	17.2308	1168.3	0.261598	0.318931	0.440696	87.2709	0	0	0	0	0	0	0.064856	1.06792	0.136287	1.49063	7.58084
2642	050400030201	Marcellus	OH	Headwaters Kokosing River	94.307	377.801	1.76433	1017.06	0.429879	1.05593	0.072511	29.5952	0	0.0742257	321.487	0	0	0.021207	0	3.67093	0.880051	51.1435	12.2716
3837	100600061101	Bakken	MT	Headwaters Lake Creek	141.744	710.618	2.735	408.876	0.313082	0.587322	0.177132	27.5265	0	0.0705495	1156.87	0	0	0	0	1.02772	0.385169	68.2033	0
2947	050500070201	Marcellus	WV	Headwaters Laurel Creek	77.146	684.296	22.0693	1373.31	0.243363	0.965135	0.103809	91.5739	0	0	0	0	0	0	0	2.21535	0.380281	1.11041	1.07659
2432	050302030202	Marcellus	WV	Headwaters Leading Creek	77.15	334.241	19.6564	1194.5	0.29	0.81971	0.005834	87.7199	0	0.73882	345.113	0	0	0	0	2.97185	0.340703	2.79437	2.7302
[truncated: 3,923 more rows]
